# Supplementary material for: Notch dependent chromatin remodeling enables Gata3 binding and drives lineage specific CD8 + T cell function
Source: Immunol Cell Biol. 2025 Feb 26;103(4):365–82. doi: 10.1111/imcb.70002 (PMC11964803; doi:10.1111/imcb.70002)
Supplement: Supplementary file 2 — Supplementary table 1 [file IMCB-103-365-s002.xls]

## Sheet: List of GATA3 target genes
Supplementary table 1. Gene lists for GATA3 binding peaks in CD8+ T cells after different activation conditions
Naive	Effector	OT1	IL4	OP9	DL1
# of genes 949	2449	432	1421	3774	3135
.	.	.	0610009O20Rik	.	.
0610005C13Rik	0610005C13Rik	0610005C13Rik	0610037L13Rik	0610005C13Rik	0610005C13Rik
0610043K17Rik	0610011F06Rik	1700018C11Rik	0610040F04Rik	0610009O20Rik	0610009O20Rik
1110019D14Rik	0610040F04Rik	1700025G04Rik	1600002D24Rik	0610040F04Rik	0610040F04Rik
1600002D24Rik	0610043K17Rik	1700049G17Rik	1600012H06Rik	1010001N08Rik	0610043K17Rik
1700003G18Rik	1110004F10Rik	1700064M15Rik	1700001K23Rik	1110001J03Rik	1110019D14Rik
1700008O03Rik	1110019D14Rik	1700101I11Rik	1700003M07Rik	1110004F10Rik	1110025L11Rik
1700025G04Rik	1110032F04Rik	1700123O12Rik	1700008J07Rik	1110019D14Rik	1110034G24Rik
1700027F09Rik	1110059E24Rik	1810032O08Rik	1700017J07Rik	1110025L11Rik	1110046J04Rik
1700034P13Rik	1500015L24Rik	2210417A02Rik	1700018C11Rik	1110059E24Rik	1110059E24Rik
1700041M19Rik	1600002D24Rik	2310035C23Rik	1700026D11Rik	1190002N15Rik	1500015L24Rik
1700049G17Rik	1600020E01Rik	2510003B16Rik	1700027F09Rik	1500015L24Rik	1600002D24Rik
1700101I11Rik	1700001K23Rik	2610020H08Rik	1700029J03Rik	1600002D24Rik	1600020E01Rik
1700121N20Rik	1700003G18Rik	2700054A10Rik	1700042G07Rik	1600020E01Rik	1700003D09Rik
1700123O12Rik	1700008O03Rik	3110082I17Rik	1700049E22Rik	1700001K23Rik	1700003G18Rik
1810026B05Rik	1700016G22Rik	4921509O07Rik	1700049G17Rik	1700003D09Rik	1700003H04Rik
2010010A06Rik	1700016L21Rik	4921525O09Rik	1700061F12Rik	1700003G18Rik	1700003P14Rik
2210010C04Rik	1700017B05Rik	4930430J02Rik	1700101I11Rik	1700003H04Rik	1700006H21Rik
2210016F16Rik	1700018C11Rik	4930441H08Rik	1700120C14Rik	1700006H21Rik	1700007B14Rik
2210039B01Rik	1700020N01Rik	4930487H11Rik	1700121N20Rik	1700007B14Rik	1700009N14Rik
2210417A02Rik	1700021K19Rik	4930503B20Rik	1700123O12Rik	1700008J07Rik	1700011C11Rik
2610001J05Rik	1700022E09Rik	4930539J05Rik	1700126H18Rik	1700009N14Rik	1700012B07Rik
2610015P09Rik	1700025G04Rik	4930556N09Rik	1810032O08Rik	1700012B07Rik	1700016L04Rik
2610020H08Rik	1700026D11Rik	4932438H23Rik	2010010A06Rik	1700012C14Rik	1700016L21Rik
2610306M01Rik	1700027F09Rik	4933411E08Rik	2210010C04Rik	1700012H19Rik	1700018B24Rik
2700054A10Rik	1700028K03Rik	4933416M07Rik	2210016F16Rik	1700016G22Rik	1700018C11Rik
2900041M22Rik	1700030K09Rik	5830416I19Rik	2210417A02Rik	1700017B05Rik	1700020D14Rik
3110082I17Rik	1700030L20Rik	6030440G07Rik	2210420H20Rik	1700017J07Rik	1700021F07Rik
3300005D01Rik	1700031A10Rik	6430573F11Rik	2310035C23Rik	1700018B24Rik	1700022E09Rik
4921509O07Rik	1700034P13Rik	9030617O03Rik	2500004C02Rik	1700018C11Rik	1700023F02Rik
4921511C10Rik	1700049G17Rik	9130015A21Rik	2510009E07Rik	1700020D14Rik	1700025G04Rik
4930430J02Rik	1700063D05Rik	A230108P19Rik	2900008C10Rik	1700022E09Rik	1700027F06Rik
4930441H08Rik	1700064M15Rik	A430090L17Rik	2900041M22Rik	1700023C21Rik	1700027F09Rik
4930459C07Rik	1700066B17Rik	A430093F15Rik	3110056K07Rik	1700023F02Rik	1700028D13Rik
4930465M20Rik	1700073E17Rik	A930005H10Rik	3110057O12Rik	1700025G04Rik	1700030C10Rik
4930487H11Rik	1700094M24Rik	A930006K02Rik	3300005D01Rik	1700026D11Rik	1700030F04Rik
4930500F04Rik	1700101E01Rik	A930011G23Rik	4833439L19Rik	1700027F06Rik	1700030L20Rik
4930503B20Rik	1700101I11Rik	Abcb9	4921508D12Rik	1700027F09Rik	1700031F05Rik
4930523C07Rik	1700123O12Rik	Abhd14a	4921509O07Rik	1700028D13Rik	1700031M16Rik
4930540M03Rik	1700126H18Rik	Abhd4	4921513I03Rik	1700029J03Rik	1700034P13Rik
4930590L20Rik	1810013L24Rik	Acer2	4921525O09Rik	1700030F04Rik	1700036G14Rik
4932438H23Rik	1810024B03Rik	Acot11	4921529L05Rik	1700031A10Rik	1700041M19Rik
4933411E08Rik	1810026B05Rik	Acsf2	4930430J02Rik	1700031F05Rik	1700042G07Rik
4933412E24Rik	1810058I24Rik	Acvr2a	4930445N18Rik	1700034P13Rik	1700049G17Rik
4933416M07Rik	2010010A06Rik	Adarb2	4930447K03Rik	1700036G14Rik	1700054K19Rik
4933424G06Rik	2210010C04Rik	Adat1	4930455D15Rik	1700041M19Rik	1700056E22Rik
4933430H16Rik	2210016F16Rik	Adck1	4930465M20Rik	1700049G17Rik	1700060C16Rik
4933432G23Rik	2210016L21Rik	Aff3	4930487H11Rik	1700056E22Rik	1700064M15Rik
5830416I19Rik	2210417A02Rik	Aida	4930500F04Rik	1700057H21Rik	1700065J18Rik
6430573F11Rik	2310001H17Rik	Akap11	4930515B02Rik	1700064J06Rik	1700065L07Rik
6430710C18Rik	2410004P03Rik	Ank	4930524B15Rik	1700064M15Rik	1700094M24Rik
9130015A21Rik	2500002B13Rik	Ankfy1	4930526H09Rik	1700065D16Rik	1700096J18Rik
9430015G10Rik	2610001J05Rik	Ankrd13c	4930539J05Rik	1700065J18Rik	1700101I11Rik
A130077B15Rik	2610015P09Rik	Ankrd44	4930554G24Rik	1700065L07Rik	1700109I08Rik
A1bg	2610020H08Rik	Anp32b	4931406C07Rik	1700066B17Rik	1700110I07Rik
A230108P19Rik	2610027K06Rik	Aox2	4931440J10Rik	1700085C21Rik	1700123O12Rik
A430090L17Rik	2610306M01Rik	Apol9b	4932438H23Rik	1700094M24Rik	1810011H11Rik
A430093F15Rik	2610524H06Rik	Arel1	4933405E24Rik	1700096J18Rik	1810026B05Rik
A930006K02Rik	2700054A10Rik	Arhgap15	4933406K04Rik	1700101I11Rik	1810058I24Rik
A930015D03Rik	2700097O09Rik	Arhgap25	4933416M07Rik	1700109I08Rik	2010010A06Rik
A930024E05Rik	2900008C10Rik	Arhgef26	4933433G15Rik	1700110I07Rik	2010111I01Rik
Aak1	2900041M22Rik	Armc2	4933440J02Rik	1700120C14Rik	2010320M18Rik
Abcb1b	3110082I17Rik	Arsk	5430416N02Rik	1700121N20Rik	2210016F16Rik
Abcb9	3300005D01Rik	Asb2	5430427M07Rik	1700123O12Rik	2210407C18Rik
Abcc5	4632427E13Rik	Atf2	5730403I07Rik	1700125H20Rik	2210417A02Rik
Abhd4	4833419F23Rik	Atp8b4	5730559C18Rik	1810013L24Rik	2310001H17Rik
Abtb2	4921504E06Rik	Atrnl1	5830416I19Rik	1810014B01Rik	2310003N18Rik
Acad8	4921508D12Rik	Auh	5830418P13Rik	1810026B05Rik	2310005A03Rik
Accs	4921509O07Rik	Axin2	5830428M24Rik	1810041L15Rik	2310015A10Rik
Acer2	4921511C10Rik	B3gnt2	6330415G19Rik	1810058I24Rik	2310067B10Rik
Acot11	4921513I03Rik	B4galt1	6430562O15Rik	2010010A06Rik	2410004P03Rik
Acoxl	4921525O09Rik	B930092H01Rik	6430573F11Rik	2010107G23Rik	2410018L13Rik
Acsf2	4930412O13Rik	BB123696	8430437L04Rik	2010300C02Rik	2410137M14Rik
Acsl4	4930417O13Rik	BC021785	9030617O03Rik	2010320M18Rik	2610001J05Rik
Acss1	4930428O21Rik	Bach1	9330182O14Rik	2210010C04Rik	2610015P09Rik
Acss2	4930429B21Rik	Bach2	9430020K01Rik	2210016F16Rik	2610016A17Rik
Acss2os	4930429D17Rik	Batf3	9530026F06Rik	2210409D07Rik	2610020H08Rik
Actr3	4930430J02Rik	Bcas3	A1bg	2210416O15Rik	2610027K06Rik
Acvr2a	4930444F02Rik	Bcl2	A230028O05Rik	2210417A02Rik	2610035D17Rik
Adat1	4930448C13Rik	Bcl3	A230056J06Rik	2310033P09Rik	2610307P16Rik
Add3	4930452B06Rik	Bcl6	A430090L17Rik	2310043O21Rik	2700054A10Rik
Adgre5	4930459C07Rik	Bco2	A430093F15Rik	2310067B10Rik	2700097O09Rik
Adgrg1	4930465M20Rik	Bhlhe41	A930005H10Rik	2410004P03Rik	2810459M11Rik
Agfg1	4930478L05Rik	Btbd9	A930011G23Rik	2410137M14Rik	2900008C10Rik
Ago2	4930480M12Rik	C030029H02Rik	AI118078	2610001J05Rik	2900026A02Rik
Agps	4930487H11Rik	Camk2b	AU019990	2610015P09Rik	2900041M22Rik
Agtr1a	4930503B20Rik	Camk2d	AV051173	2610016A17Rik	2900052N01Rik
Ahnak	4930509E16Rik	Card11	Aak1	2610020H08Rik	2900055J20Rik
Aida	4930513N10Rik	Cask	Abcb9	2610027K06Rik	3100003L05Rik
Aim1	4930515G01Rik	Casr	Abhd4	2610306M01Rik	3110015C05Rik
Aip	4930519D14Rik	Cblb	Abi1	2700054A10Rik	3110039I08Rik
Akap13	4930523C07Rik	Cbr1	Abr	2810459M11Rik	3110082I17Rik
Alkbh8	4930524C18Rik	Ccdc146	Abtb2	2900008C10Rik	3300005D01Rik
Alpk2	4930540M03Rik	Ccdc80	Acadsb	2900026A02Rik	3425401B19Rik
Amigo2	4930556N09Rik	Ccl1	Acer2	2900041M22Rik	3830403N18Rik
Amz2	4930558C23Rik	Ccl5	Acot11	2900052N01Rik	4632415L05Rik
Ankra2	4930590L20Rik	Ccr9	Acox2	2900057B20Rik	4833411C07Rik
Ankrd13c	4930598F16Rik	Cd2bp2	Actn1	3110015C05Rik	4833419F23Rik
Ankrd55	4931440J10Rik	Cd302	Actn4	3110052M02Rik	4833428L15Rik
Ano10	4932438A13Rik	Cd44	Actr3	3110079O15Rik	4921507P07Rik
Anp32b	4932438H23Rik	Cd47	Acvr1b	3110082I17Rik	4921509O07Rik
Ap1s3	4933401B06Rik	Cd53	Acvr2a	3300005D01Rik	4921511C10Rik
Aplf	4933404O12Rik	Cd7	Adamtsl3	3632454L22Rik	4921511I17Rik
Apol9b	4933405E24Rik	Cd82	Adgra1	3830403N18Rik	4921525O09Rik
Arf5	4933406K04Rik	Cdc20b	Adgre1	4632427E13Rik	4921530L21Rik
Arhgap15	4933407L21Rik	Cdc5l	Adgrf1	4732471J01Rik	4922502H24Rik
Arhgap25	4933411E08Rik	Cdh17	Adgrg3	4921508D12Rik	4930404A05Rik
Arhgap26	4933412E24Rik	Cdk12	Adra2a	4921509O07Rik	4930406D18Rik
Arhgef26	4933416M07Rik	Cdk17	Adrb2	4921511C10Rik	4930407I19Rik
Arid1a	4933424G06Rik	Cdyl2	Aff3	4921511I17Rik	4930412O13Rik
Arid3b	4933430H16Rik	Celf2	Aff4	4921525O09Rik	4930413M19Rik
Arid5b	4933432G23Rik	Cenpt	Agbl1	4921530L21Rik	4930415L06Rik
Arl14	4933432I03Rik	Cenpu	Agl	4922502H24Rik	4930417O13Rik
Arl4c	4933433G15Rik	Cep85l	Agpat5	4930405L22Rik	4930425L21Rik
Armc2	5031414D18Rik	Cggbp1	Agps	4930406D18Rik	4930428O21Rik
Arpc2	5330439B14Rik	Chek2	Agr3	4930407I19Rik	4930430J02Rik
Arpp21	5430403N17Rik	Clec16a	Ahctf1	4930412O13Rik	4930435E12Rik
Art2b	5430437J10Rik	Clec2e	Ahi1	4930413M19Rik	4930441H08Rik
Arv1	5730507C01Rik	Cmklr1	Aim1	4930415L06Rik	4930447A16Rik
Asap1	5730559C18Rik	Colq	Aim1l	4930415O20Rik	4930448C13Rik
Asb2	5830415F09Rik	Cotl1	Aip	4930425K10Rik	4930448K20Rik
Atad1	5830416I19Rik	Crygn	Airn	4930425L21Rik	4930452B06Rik
Atf3	5830428M24Rik	Cs	Akap11	4930426D05Rik	4930459L07Rik
Atf7ip	6330415G19Rik	Csf1	Akap12	4930428O21Rik	4930465M20Rik
Atn1	6430573F11Rik	Cxadr	Akap13	4930429D17Rik	4930471C04Rik
Atp10a	6430710C18Rik	Cxcr5	Akap6	4930430J02Rik	4930474G06Rik
Atp13a3	8030443G20Rik	D5Ertd579e	Akr1b3	4930435E12Rik	4930474M22Rik
Atp1b3	9130015A21Rik	Dctn5	Alg12	4930438E09Rik	4930477N07Rik
Atp8b4	9330175M20Rik	Dctn6	Alg14	4930441H08Rik	4930478L05Rik
Atp9b	9430015G10Rik	Ddc	Als2	4930448C13Rik	4930486L24Rik
Auh	9530026F06Rik	Ddx31	Ambra1	4930448I06Rik	4930487H11Rik
Axin2	9830132P13Rik	Dennd4a	Amz2	4930448K20Rik	4930502E09Rik
Azi2	A1bg	Denr	Anapc10	4930452B06Rik	4930503B20Rik
B230118H07Rik	A230108P19Rik	Dgkd	Ankfy1	4930459L07Rik	4930513D17Rik
B3gnt2	A330074K22Rik	Dip2a	Ankra2	4930463O16Rik	4930515G01Rik
B4galt1	A430035B10Rik	Dnajc15	Ankrd11	4930465M20Rik	4930515G16Rik
B930092H01Rik	A430090L17Rik	Dnm2	Ankrd13b	4930471C04Rik	4930517M08Rik
BB014433	A430093F15Rik	Dnmbp	Ankrd13c	4930474G06Rik	4930519D14Rik
BB123696	A930001A20Rik	Dph5	Ankrd44	4930474H20Rik	4930522O17Rik
BC003965	A930006K02Rik	Dtymk	Ano10	4930474M22Rik	4930523C07Rik
BC021614	A930011G23Rik	E230029C05Rik	Ano6	4930478L05Rik	4930523O13Rik
BC021785	A930015D03Rik	E2f7	Anxa6	4930487H11Rik	4930524B17Rik
BC027231	A930024E05Rik	Edrf1	Apbb1ip	4930502E09Rik	4930528G23Rik
BC051142	AI504432	Eef2kmt	Apbb2	4930503B20Rik	4930539J05Rik
Bach1	AI847159	Ehd2	Apoh	4930506C21Rik	4930540M03Rik
Bach2	AU019990	Eml4	Apol9b	4930515B02Rik	4930543E12Rik
Banp	AU023762	Ephb6	Apopt1	4930515G16Rik	4930543N07Rik
Bbs9	Aak1	Epn2	Appl1	4930517M08Rik	4930546C10Rik
Bcas3	Abcb1b	Erg	Aptx	4930522O17Rik	4930546K05Rik
Bcat2	Abcb8	Ets1	Aqp7	4930523C07Rik	4930550C17Rik
Bhlhe41	Abcb9	Exo5	Arap1	4930523O13Rik	4930552P12Rik
Bin2	Abcc5	Fam102a	Arf3	4930524B15Rik	4930553E22Rik
Bod1	Abcg1	Fam111a	Arhgap12	4930524B17Rik	4930556N09Rik
Bre	Abhd4	Fam124b	Arhgap17	4930524C18Rik	4930563D23Rik
Bst1	Abi2	Fam169a	Arhgap25	4930527G23Rik	4930567H12Rik
Btg1	Abl2	Fbp1	Arhgap26	4930539C22Rik	4930567K12Rik
Btrc	Ablim2	Fbxl12os	Arhgap32	4930539J05Rik	4930568D16Rik
Bub1b	Abr	Fbxw7	Arhgap5	4930540M03Rik	4930572K03Rik
Bub3	Abtb2	Fcf1	Arhgef7	4930544M13Rik	4930572O13Rik
Bzrap1	Acad8	Fli1	Arid3b	4930550C17Rik	4930578E11Rik
Bzw2	Acadl	Fnbp1	Arl14	4930552P12Rik	4930578N18Rik
C030018K13Rik	Acadvl	Foxn3	Arl4c	4930554C24Rik	4930590L20Rik
C130036L24Rik	Accs	Frmd4b	Armc2	4930556J02Rik	4930593C16Rik
C2cd5	Acer2	Fubp1	Arpc2	4930556N09Rik	4931419H13Rik
Calcoco1	Aco1	Galc	Arsk	4930567H12Rik	4931420L22Rik
Camk2d	Acot11	Galnt2	Arv1	4930568D16Rik	4931429L15Rik
Camk4	Acot7	Galnt6	Asb2	4930572K03Rik	4931440J10Rik
Cap1	Acoxl	Gimap1	Atad1	4930572O13Rik	4932438A13Rik
Capn15	Acp6	Glb1	Atf2	4930578N18Rik	4932438H23Rik
Car11	Acsf2	Gm10560	Atf3	4930590J08Rik	4933400L20Rik
Card11	Acsl4	Gm10804	Atf5	4930590L20Rik	4933402J15Rik
Card6	Acss1	Gm13031	Atg10	4930591A17Rik	4933403O08Rik
Carf	Acss2	Gm16157	Atg2b	4930592I03Rik	4933405E24Rik
Cblb	Acss2os	Gm19589	Athl1	4930593C16Rik	4933406K04Rik
Ccdc114	Actr3	Gm19710	Atn1	4931419H13Rik	4933407K13Rik
Ccdc146	Acvr1b	Gm27162	Atp11a	4931429L15Rik	4933407L21Rik
Ccdc47	Acvr2a	Gm2848	Atp13a4	4931440J10Rik	4933409G03Rik
Ccdc6	Adam19	Gm5122	Atp9b	4932438A13Rik	4933411E08Rik
Ccdc64	Adam6b	Gm5127	Atraid	4932438H23Rik	4933412E24Rik
Ccdc77	Adamts14	Gm5544	Atxn1	4933400L20Rik	4933416E03Rik
Ccdc80	Adarb2	Gna15	Atxn7l1	4933402C06Rik	4933416M07Rik
Ccdc88c	Adat1	Gpr146	Auh	4933403O08Rik	4933424G05Rik
Ccl5	Add3	Gpr55	Axin2	4933405E24Rik	4933424G06Rik
Ccpg1	Adgra3	Gpr68	Azi2	4933406K04Rik	4933427G17Rik
Ccr7	Adgre5	Grk5	Azin1	4933407I05Rik	4933430H16Rik
Ccr9	Adgrg1	Grtp1	B020014A21Rik	4933407K13Rik	4933433G15Rik
Cd2	Adgrl2	H2afy3	B230219D22Rik	4933407L21Rik	4933438B17Rik
Cd226	Adgrv1	Haao	B230354K17Rik	4933411E08Rik	5031425F14Rik
Cd247	Adh6-ps1	Hax1	B3galt2	4933412O06Rik	5430427M07Rik
Cd302	Adipor2	Hdac6	B3galt5	4933416E03Rik	5430427O19Rik
Cd3e	Adk	Herc1	B430212C06Rik	4933416M07Rik	5730507C01Rik
Cd3g	Ado	Hivep2	B930092H01Rik	4933424G05Rik	5730559C18Rik
Cd47	Adpgk	Huwe1	BB123696	4933424G06Rik	5830415F09Rik
Cd53	Adra2a	Ifitm10	BC002163	4933427G17Rik	5830416I19Rik
Cd69	Aebp2	Ifnar2	BC004004	4933433G15Rik	5830418P13Rik
Cd7	Aff3	Ifngr1	BC021785	4933440J02Rik	5830428M24Rik
Cd82	Agbl1	Ifnlr1	BC049352	5330417C22Rik	6430573F11Rik
Cd8a	Agfg1	Ift20	Bach2	5430421N21Rik	6430710C18Rik
Cdc20b	Agfg2	Igf1r	Bag1	5430427M07Rik	6530403H02Rik
Cdh1	Ago2	Ikzf1	Bahcc1	5430434I15Rik	7420701I03Rik
Cdh17	Agpat9	Il18r1	Bambi-ps1	5430437J10Rik	8030442B05Rik
Cdk17	Ahcy	Il20ra	Banp	5730507C01Rik	8030443G20Rik
Cdyl2	Ahnak	Il23r	Batf3	5730559C18Rik	8030451O07Rik
Celf2	Aif1	Il2rb	Bbs9	5830415F09Rik	8430436N08Rik
Cep128	Aim1	Il6ra	Bc1	5830416I19Rik	8430437L04Rik
Cep97	Aim1l	Inpp4a	Bcar3	5830428M24Rik	9030404E10Rik
Cfap46	Aim2	Irf9	Bcas1	5830454E08Rik	9130011E15Rik
Cggbp1	Aip	Itgb3	Bcas1os2	6430573F11Rik	9130015A21Rik
Chd3	Airn	Itk	Bckdhb	6430710C18Rik	9330175M20Rik
Chd6	Akap13	Jak1	Bcl2l14	6530402F18Rik	9330178D15Rik
Chd7	Akap6	Kbtbd11	Bcl3	6530403H02Rik	9330182L06Rik
Chdh	Akt1	Kcna2	Bcl6	8030443G20Rik	9430014N10Rik
Chmp4b	Aldh18a1	Kcng3	Bcor	8430423G03Rik	9430015G10Rik
Chrna9	Alg14	Kcnip1	Bfsp2	8430436N08Rik	9430020K01Rik
Chst10	Alkbh8	Kcnn3	Bhlhe41	8430437L04Rik	9430038I01Rik
Chst11	Alpk2	Klhl2	Blnk	9030404E10Rik	9630013A20Rik
Chst15	Amigo2	Lcn4	Bmp7	9030612E09Rik	A1bg
Cipc	Ampd1	Ldlrad1	Bod1	9030624G23Rik	A230108P19Rik
Cisd1	Amz2	Ldlrad4	Bpifb1	9130011E15Rik	A330008L17Rik
Clec2e	Anapc10	Lef1	Bre	9130015A21Rik	A330048O09Rik
Clpb	Anapc7	Lgals1	Brf1	9230114K14Rik	A330074K22Rik
Clvs1	Ank	Lgr5	Brip1	9330136K24Rik	A330093E20Rik
Cmklr1	Ankrd10	Lhfp	Bsdc1	9330175M20Rik	A430088P11Rik
Cnga1	Ankrd11	Lime1	Btbd10	9330178D15Rik	A430090L17Rik
Cnpy4	Ankrd13b	Lins1	Btg1	9330179D12Rik	A430093F15Rik
Cnr2	Ankrd13c	Litaf	Bub1	9330182L06Rik	A530072M11Rik
Cntnap5b	Ankrd44	Lonp2	Bzrap1	9430014N10Rik	A630001G21Rik
Colq	Ankrd49	Lpar5	C130026L21Rik	9430015G10Rik	A730056A06Rik
Commd8	Ano10	Lpin1	C2cd5	9430020K01Rik	A930006K02Rik
Cotl1	Anp32b	Lrif1	Cab39	9430038I01Rik	A930011G23Rik
Cpa3	Anxa11	Lrrc6	Cab39l	9530014B07Rik	A930015D03Rik
Crb2	Ap2m1	Lsm4	Cabin1	9530053A07Rik	A930024E05Rik
Creb1	Ap2s1	Lss	Cacybp	9630013A20Rik	AA387883
Crebl2	Apbb1ip	Mamdc2	Camk1g	9930014A18Rik	AI504432
Crem	Apip	Mamstr	Camk2d	A1bg	AI506816
Crtc2	Aplf	Mapkapk3	Cap2	A230108P19Rik	AI646519
Crtc3	Aplp2	Marc2	Capn12	A330048O09Rik	AI847159
Crygn	Apobec3	Mdh2	Car9	A330074K22Rik	AU019990
Csk	Apol9a	Med12l	Cask	A330093E20Rik	AU023762
Cstad	Apol9b	Mef2a	Casr	A430033K04Rik	AY358078
Ctla4	Aptx	Megf10	Cast	A430090L17Rik	AY702103
Ctse	Ar	Mettl16	Cbfa2t3	A430093F15Rik	Aadat
Ctu1	Arap2	Mfap5	Cblb	A730018C14Rik	Aaed1
Cul1	Arhgap15	Mfhas1	Cc2d1a	A930006K02Rik	Aak1
Cxcl9	Arhgap25	Milr1	Ccdc146	A930011G23Rik	Abca15
Cxcr4	Arhgap26	Minos1	Ccdc155	A930015D03Rik	Abca3
Cyb561d2	Arhgap4	Mir1195	Ccdc167	A930024E05Rik	Abca4
Cytip	Arhgdib	Mir142	Ccdc30	AA387883	Abca5
D17Wsu92e	Arhgef12	Mir146	Ccdc59	AA465934	Abcb1b
D430041D05Rik	Arhgef26	Mir3471-1	Ccdc6	AI427809	Abcb9
D430042O09Rik	Arhgef3	Mir466f-1	Ccdc62	AI504432	Abcc3
D5Ertd579e	Arid1a	Mir6989	Ccdc67	AI646519	Abcg1
Dapk1	Arid1b	Mir7094-2	Ccdc80	AI661453	Abcg2
Dapl1	Arid5b	Mir7214	Ccdc88c	AU019990	Abhd17c
Ddx23	Arl14	Morn3	Cck	AV064505	Abhd4
Dennd2d	Arl15	Mrpl32	Ccl1	AY358078	Ablim1
Dennd4a	Arl4c	Ms4a6b	Ccl5	Aadat	Ablim2
Dennd5a	Arl4d	Mtfp1	Ccnjl	Aaed1	Abr
Derl1	Armc2	Myh10	Ccnk	Aak1	Abra
Dffa	Arpc2	Myl6b	Ccr4	Abca13	Abtb2
Dgkd	Arpc4	Naa38	Ccr6	Abca15	Acan
Dguok	Arsb	Narfl	Ccr7	Abca4	Acap2
Dhdh	Art2a-ps	Ncoa4	Ccr8	Abca5	Accs
Disc1	Art2b	Ndufa11	Ccr9	Abcb1b	Acer2
Dlg4	Arv1	Ndufa5	Ccsap	Abcb9	Aco1
Dnah17	As3mt	Ndufa7	Cct2	Abcc4	Acot11
Dnaja2	Asap1	Ndufa9	Cct5	Abcc8	Acox3
Dnajb12	Asb2	Nek6	Cct8	Abcg1	Acoxl
Dnajc15	Asic1	Nin	Cd247	Abhd14a	Acsf2
Dnajc27	Asna1	Ninj2	Cd2bp2	Abhd17c	Acsl3
Dnajc5b	Asprv1	Nkx1-1	Cd302	Abhd4	Acsl4
Dnm2	Asxl1	Nmnat1	Cd44	Abl2	Acss1
Dock10	Asxl2	Nol11	Cd47	Ablim2	Acss2
Dock2	Atad1	Npm1	Cd53	Abr	Acss2os
Dph5	Ate1	Nrp1	Cd82	Abra	Actb
Dpp4	Atf3	Nrros	Cd86	Abt1	Actl7a
Dthd1	Atf6	Nsmce1	Cd9	Abtb2	Actr3
Dusp10	Atf7ip	Nsun3	Cdc20b	Acaca	Actr3b
Dym	Atg101	Nucb2	Cdc26	Acadl	Acvr1b
Dync1i2	Atg12	Olfr525	Cdc42ep3	Acan	Acvr2a
E230029C05Rik	Athl1	Osbpl3	Cdc5l	Acap1	Acvrl1
E2f7	Atp10a	Padi2	Cdc7	Acbd4	Adal
Edem1	Atp10d	Palb2	Cdh17	Accs	Adam12
Eef2kmt	Atp11b	Paqr8	Cdk12	Ace	Adam17
Ehd2	Atp13a3	Pard3	Cdk17	Acer2	Adam19
Eif4e3	Atp1a1	Pced1b	Cdk19	Aco1	Adam22
Elavl1	Atp1b3	Pde3b	Cdk20	Acot11	Adam6b
Eldr	Atp2b1	Pfkp	Cdk8	Acox3	Adamts10
Ell	Atp2b4	Pigc	Cdkn2aipnl	Acoxl	Adamts14
Elmsan1	Atp5o	Pign	Cdyl	Acp6	Adamts2
Emb	Atp8a2	Pik3r1	Celsr3	Acsf2	Adamts8
Eml4	Atp8b4	Plcg2	Cenpn	Acsl3	Adap1
Ephb6	Atxn1	Polr3gl	Cenpt	Acsl4	Adarb2
Erg	Atxn10	Ppapdc3	Cenpu	Acsm2	Adat1
Ergic1	Atxn7	Ppp1r14d	Cep350	Acss1	Adck1
Ethe1	Auh	Ppp1r16b	Cep85	Acss3	Adcy2
Ets1	Aup1	Ppp1r3f	Cep85l	Actb	Adcy5
Etv3	Axin2	Ppp3ca	Cfap45	Actg2	Adcy8
Etv5	Azi2	Prep	Cggbp1	Actl6a	Add3
Exoc6	B130006D01Rik	Prkch	Chd4	Actr3	Adgra2
Exoc6b	B230217O12Rik	Prkg1	Cherp	Actr3b	Adgra3
Ezh1	B230323A14Rik	Prkrir	Chrdl2	Acvr1b	Adgrb3
F630206G17Rik	B3galt5	Psma1	Chst15	Acvr2a	Adgre5
Faah	B3gnt2	Psmb2	Chuk	Adam12	Adgrf1
Fam102a	B3gntl1	Psmb6	Churc1	Adam19	Adgrg1
Fam107b	B4galt1	Psmd5	Ciapin1	Adamts12	Adgrg3
Fam111a	B4galt5	Ptgr2	Cipc	Adamts14	Adgrl2
Fam117a	B930018H19Rik	Ptpn1	Cisd1	Adamts16	Adgrl3
Fam124b	B930092H01Rik	Qrich1	Clec16a	Adamts2	Adgrl4
Fam169b	BB014433	Rad54l	Clec2e	Adamts20	Adgrv1
Fam185a	BB123696	Rap1b	Clptm1	Adamtsl1	Adh6-ps1
Fam3c	BC003331	Rapgef1	Cmklr1	Adamtsl4	Adk
Fam58b	BC003965	Rasa3	Cmtm6	Adap1	Ado
Fam96a	BC021614	Rasgrp4	Cmtm7	Adap2	Adra2a
Fastkd1	BC030336	Rassf3	Cnga1	Adarb1	Adtrp
Fbl	BC048644	Rbm17	Cnot3	Adarb2	Aebp2
Fbp1	BC051142	Rbm26	Cobll1	Adat1	Aff3
Fbxl21	Bach1	Rbm39	Cog7	Adck1	Aga
Fbxo15	Bach2	Rbms1	Col23a1	Adcy1	Agap1
Fbxo46	Banp	Rere	Colgalt2	Adcy2	Agbl1
Fbxo9	Batf	Rgs2	Commd10	Adcy8	Agbl4
Fbxw7	Batf3	Rgs3	Coq9	Adcy9	Agfg1
Fcgr3	Bbs9	Rmi2	Cox10	Add3	Ago2
Fdps	Bc1	Rnf216	Cox11	Adgra2	Agpat3
Fem1a	Bcas3	Rnf220	Cox19	Adgra3	Agpat4
Fhit	Bcat2	Rnft2	Cpa3	Adgrb3	Agpat9
Fkbp3	Bcl2l11	Rora	Cpt1a	Adgrd1	Agps
Fli1	Bcl2l15	Rpl11	Crb2	Adgre1	Agr2
Flnb	Bcl6	Rpp38	Crebzf	Adgre5	Agtr1a
Fmnl2	Bcor	Rps28	Crls1	Adgrf1	Ahcyl2
Fnbp1	Bcorl1	Rraga	Crtc3	Adgrg1	Ahi1
Fntb	Bhlhe41	Runx1	Crybb1	Adgrl2	Ahnak
Fos	Bicd1	Runx2	Csf1	Adgrl3	Aicda
Foxk1	Bin2	Satb1	Csk	Adgrl4	Aida
Foxo1	Birc5	Scamp5	Cstad	Adh6-ps1	Aif1
Foxp1	Blk	Sdc4	Ctage5	Ado	Aim1
Frmd4b	Bmp7	Sec23ip	Ctgf	Adpgk	Aim1l
Frmd7	Bod1	Selenbp1	Ctla2a	Adprm	Aip
Fubp1	Borcs5	Selp	Ctnnbl1	Adra2a	Aire
Fyb	Bptf	Selplg	Cttn	Adssl1	Airn
Fyco1	Brd3	Sema4d	Cul3	Aff3	Ak5
Gabrb1	Bre	Sergef	Cul5	Aga	Ak8
Galc	Brf1	Serping1	Cx3cr1	Agbl1	Akap11
Galm	Brip1	Setbp1	Cxadr	Agbl4	Akap13
Galnt10	Bst1	Sfrp4	Cxcr5	Agfg1	Akap3
Galnt2	Btbd11	Sgca	Cyb561d1	Ago2	Akap6
Gcm1	Btg1	Sgip1	Cybrd1	Ago4	Akap7
Gcnt2	Btla	Sgms1	Cyp11a1	Agpat5	Akirin1
Gdpd3	Btrc	Slc25a19	Cyp2r1	Agpat9	Akirin2
Gem	Bub1	Slc25a23	Cyp4f37	Agps	Alcam
Gfpt1	Bub1b	Slc25a25	Cytip	Agr2	Aldh1a3
Ggta1	Bub3	Slc35b4	D5Ertd579e	Agr3	Alg14
Gimap1	Bzrap1	Slfn1	Dapp1	Ahctf1	Alg2
Gimap4	Bzw2	Smad3	Dars	Ahcy	Alg5
Glb1	C030018K13Rik	Smap2	Dbr1	Ahnak	Alpk1
Glcci1	C030039L03Rik	Smek2	Dcaf6	Aicda	Alpk2
Glrp1	C2cd3	Snx14	Dcaf8	Aim1	Als2
Gltscr1	C330024D21Rik	Snx9	Dctn2	Aim1l	Amdhd2
Gm10007	C87499	Sox5os3	Dctn5	Aip	Amigo2
Gm10560	Cab39	Spag16	Dctn6	Ak5	Ampd1
Gm10640	Cacna1f	Spdl1	Ddc	Akap12	Amz2
Gm10804	Cacna1i	Spef2	Ddhd2	Akap13	Anapc10
Gm11944	Cacnb4	Spi1	Ddx19a	Akap6	Angel1
Gm11978	Cacng8	Srd5a3	Ddx20	Akirin1	Ank
Gm13031	Calcoco1	Srebf2	Denr	Akirin2	Ank3
Gm13710	Calm2	Srek1ip1	Dguok	Akr1e1	Ankmy2
Gm14005	Calr3	Srpk2	Dhx30	Akt3	Ankra2
Gm14718	Camk1d	Ssmem1	Dhx40	Alcam	Ankrd13b
Gm15441	Camk1g	St18	Diap3	Aldh7a1	Ankrd13c
Gm1653	Camk2b	St3gal2	Diexf	Alg14	Ankrd44
Gm17745	Camk2d	St8sia1	Dio2	Alg5	Ankrd50
Gm19557	Camk2g	Stk39	Disp1	Alox5ap	Ankrd55
Gm19589	Camk4	Stx1a	Dld	Alpk1	Ankrd61
Gm20098	Camsap2	Surf6	Dmwd	Alpk2	Ano10
Gm20110	Cant1	Sv2c	Dnajb6	Amd1	Ano5
Gm20139	Cap1	Sytl2	Dnajc10	Amdhd1	Ano6
Gm20753	Capg	Taf1c	Dnajc19	Amdhd2	Anp32b
Gm2447	Capn15	Tap2	Dnajc9	Amigo2	Antxr1
Gm27162	Capn7	Tcf12	Dnase1	Amotl1	Anxa11
Gm2848	Car11	Tcf20	Dnm2	Ampd3	Anxa3
Gm32511	Car9	Tcf7	Dnmt3b	Amz2	Anxa6
Gm3716	Card11	Tdrd5	Dock10	Anapc10	Ap1m1
Gm5083	Card6	Tesc	Dock4	Angel1	Ap1s3
Gm5122	Carf	Tet3	Dock5	Angel2	Apbb1ip
Gm5127	Carnmt1	Tgfbr1	Dopey2	Ankfn1	Apbb2
Gm5134	Casc3	Tgfbr3	Dph1	Ankrd11	Api5
Gm5468	Cask	Tgm2	Dph5	Ankrd13b	Aplf
Gm5547	Casp9	Thada	Dpm1-adnp	Ankrd13c	Apob
Gm5907	Casr	Tiam1	Dpp4	Ankrd44	Apobec3
Gm7244	Cast	Tigit	Dtymk	Ankrd46	Apol8
Gm8579	Catsper2	Tmem121	Dusp2	Ankrd49	Apol9a
Gm933	Cbfa2t3	Tmem18	Dusp6	Ankrd50	Apol9b
Gna15	Cblb	Tmem209	Dzip3	Ankrd61	App
Gng2	Ccbe1	Tmem261	E430016F16Rik	Ano10	Appl2
Golgb1	Ccdc103	Tmsb10	Ect2l	Ano5	Aptx
Gpr132	Ccdc114	Tnfaip8	Edil3	Anp32b	Aqp7
Gpr146	Ccdc146	Tnfrsf9	Edrf1	Antxr1	Arap1
Gpr18	Ccdc167	Tnfsf11	Eed	Anxa11	Arap3
Gpr65	Ccdc47	Tns4	Eef1g	Anxa3	Arhgap15
Gpr68	Ccdc57	Tomm7	Eef2kmt	Anxa6	Arhgap21
Gramd3	Ccdc6	Tox	Egln3	Aox2	Arhgap25
Gsto2	Ccdc64	Tox2	Ehbp1	Ap1m1	Arhgap26
Gsx1	Ccdc77	Tspan13	Ehbp1l1	Ap1s3	Arhgap28
Gtf2e2	Ccdc80	Ttc37	Ehd1	Ap2m1	Arhgap35
Gtf2h4	Ccdc85c	Tti2	Ehd2	Ap5m1	Arhgdib
Gtf2ird1	Ccdc88c	U2af1	Eif3d	Apba1	Arhgef12
Gtpbp2	Ccdc90b	Vangl2	Eif4a3	Apbb1ip	Arhgef26
Gucy2c	Ccin	Vmac	Eif4g3	Apcdd1	Arhgef28
Haao	Ccl1	Vps28	Ell	Aplf	Arhgef3
Haglr	Ccl3	Vps72	Elmo1	Apob	Arhgef38
Hbp1	Ccl4	Vrk1	Elmo2	Apobec3	Arhgef6
Hdac4	Ccl5	Wdr6	Elp3	Apod	Arhgef9
Hectd1	Ccnc	Xcr1	Elp5	Apol7d	Arid1a
Hecw2	Ccnd3	Xirp1	Emb	Apol8	Arid1b
Herc3	Ccnj	Ywhaq	Eml1	Apol9a	Arid5b
Herpud2	Ccnjl	Zak	Eml4	Apol9b	Arl14
Hfm1	Ccp110	Zc3h12d	Emx2	Appl1	Arl15
Hipk3	Ccpg1	Zcchc14	Eno1	Aptx	Arl4c
Hivep2	Ccpg1os	Zfand3	Eno1b	Aqp7	Arl4d
Hmbox1	Ccr1l1	Zfp101	Enthd1	Arap1	Arl6
Hmcn1	Ccr2	Zfp281	Epas1	Arap2	Arl6ip5
Hotairm1	Ccr3	Zfp36	Ephb6	Arap3	Armc2
Hpcal1	Ccr5	Zfp566	Epn2	Arf1	Armc9
Hs3st3b1	Ccr6	Zfp608	Eps8	Arfgef1	Armcx1
Hsdl2	Ccr8	Zfp68	Erbb4	Arhgap11a	Arntl
Hspa13	Ccr9	Zfp950	Erg	Arhgap12	Arpc2
Hvcn1	Cd101	Zfpm1	Ergic2	Arhgap15	Arpc3
Ick	Cd163l1	Zmat2	Etfa	Arhgap21	Arpin
Icos	Cd2	Znhit6	Ets1	Arhgap25	Arpp21
Ifitm10	Cd200r2	Znrf1	Etv6	Arhgap26	Arsb
Ifltd1	Cd200r4	Zpbp	Evi5	Arhgap28	Art2b
Ifnar1	Cd226	Zrsr1	Exo5	Arhgdib	Arv1
Ifng	Cd247		Exoc8	Arhgef10	Asap1
Ifngr1	Cd27		Exosc10	Arhgef12	Asap2
Ifngr2	Cd28		Extl3	Arhgef17	Asb2
Ifrd2	Cd300lf		Ezh1	Arhgef26	Asic1
Ift20	Cd302		Fadd	Arhgef28	Asic2
Igf1r	Cd3d		Faf1	Arid1a	Asprv1
Igf2bp3	Cd3e		Fam102a	Arid1b	Astn2
Ikzf1	Cd3eap		Fam103a1	Arid3a	Atad1
Ikzf2	Cd44		Fam107b	Arid3b	Ate1
Ikzf3	Cd47		Fam110a	Arid5b	Atf3
Il18r1	Cd48		Fam124b	Arl1	Atf6
Il20ra	Cd52		Fam13a	Arl14	Atf7ip
Il22ra2	Cd53		Fam179a	Arl15	Atg2b
Il27	Cd6		Fam208b	Arl4c	Atg4c
Il2rb	Cd69		Fam20a	Arl4d	Atg7
Il6ra	Cd7		Fam213a	Arl5c	Athl1
Il7r	Cd82		Fam227b	Arl6ip1	Atn1
Il9r	Cd84		Fam229b	Armc2	Atp10a
Iltifb	Cd86		Fam76a	Armcx1	Atp13a3
Impa2	Cd8a		Fancc	Arntl	Atp1a1
Ing3	Cd9		Fanci	Arntl2	Atp1b3
Ints9	Cdc20b		Fars2	Arpc2	Atp2a2
Irf9	Cdc26		Fbl	Arpc3	Atp2b1
Itga2	Cdc42ep3		Fbln5	Arpc4	Atp2b4
Itga4	Cdc42se2		Fbp1	Arpin	Atp5g3
Itgb3	Cdca4		Fbxl12os	Arpp21	Atp5o
Itgb7	Cdh1		Fbxl15	Arsa	Atp6ap2
Itk	Cdh17		Fbxl8	Arsb	Atp8a2
Itm2b	Cdipt		Fbxw7	Art2a-ps	Atp8b4
Itpkb	Cdk17		Fbxw8	Art2b	Atp9b
Itpr1	Cdk19		Fcgr2b	Arv1	Atxn1
Itpr2	Cdk5		Fcgr3	Arxes2	Atxn10
Jak1	Cdk5rap3		Fdx1	Asap1	Atxn7
Josd2	Cdk6		Fgd3	Asap2	Atxn7l1
Kat6b	Cdyl2		Fhdc1	Asb2	Auh
Kbtbd11	Celf2		Fhit	Asb6	Auts2
Kcna2	Celf4		Fkbp15	Ascc3	Avpr1a
Kcng3	Cenpn		Fktn	Asic1	Axin2
Kcnh8	Cenpp		Fli1	Asic2	Azi2
Kcnip1	Cep128		Fmnl2	Asprv1	B020014A21Rik
Kcnj8	Cep55		Fndc3a	Astn2	B130006D01Rik
Kidins220	Cep57		Fnip2	Atad1	B230217O12Rik
Kif13a	Cep63		Fos	Ate1	B3galnt2
Klf3	Cep68		Foxf1	Atf3	B3galt5
Klf6	Cep85l		Foxk1	Atf6	B3gat2
Klhl18	Cep97		Foxo1	Atf7ip	B3gnt2
Klhl6	Cers2		Foxp1	Atg101	B3gntl1
Kmt2a	Cfap45		Frmd4b	Atg16l2	B430319G15Rik
Krr1	Cfap46		Frmpd1	Atg2b	B4galt1
L3mbtl3	Cfap58		Frzb	Atg4c	B4galt5
Laptm5	Cflar		Fto	Atg4d	B930018H19Rik
Lars	Cggbp1		Fubp1	Atg7	B930092H01Rik
Lbh	Ch25h		Fut8	Athl1	BB014433
Lclat1	Chchd3		Fyb	Atl1	BB123696
Lcn4	Chd3		Fyco1	Atl3	BC003965
Lcorl	Chd7		Gadd45a	Atn1	BC005537
Ldlrad1	Chd9		Galc	Atoh8	BC021785
Lef1	Chek1		Galm	Atp10a	BC027231
Lgals1	Chek2		Galnt10	Atp13a3	BC030870
Lhfp	Chit1		Galnt3	Atp1a1	BC046251
Lins1	Chmp4b		Gas2	Atp1b1	BC048644
Litaf	Chordc1		Gata4	Atp1b3	BC051142
Lix1	Chrm3		Gbe1	Atp2a2	BC051537
Lmo2	Chrna9		Gcnt2	Atp2b1	Bach1
Lpp	Chrne		Get4	Atp2b4	Bach2
Lrfn3	Chst10		Ggct	Atp5g3	Bahcc1
Lrig1	Chst11		Ggh	Atp6ap2	Baiap2l1
Lrp6	Chst15		Ggnbp2os	Atp8a2	Baiap3
Lrrc6	Chsy1		Ggta1	Atp8b4	Banp
Lrrc8d	Churc1		Gimap1	Atp9b	Batf
Lsm4	Cic		Gins3	Atr	Batf3
Ly6e	Cipc		Glb1	Atxn1	Baz2b
Lypd6b	Cisd1		Glrp1	Atxn7	Bbip1
Lyrm9	Cish		Gm10007	Auh	Bbs4
M1ap	Cited2		Gm10560	Aup1	Bbs9
M6pr	Ciz1		Gm10804	Aurkaip1	Bc1
Mamdc2	Clasp2		Gm11944	Auts2	Bcas1
Man1a	Clcn3		Gm12596	Avpr1a	Bcas1os2
Map2k4	Clcn6		Gm12866	Avpr1b	Bcas3
Map2k6	Cldnd1		Gm13293	Axin2	Bcat2
Map3k5	Cldnd2		Gm13582	Azi2	Bcl10
Map4k4	Clec16a		Gm14005	B230354K17Rik	Bcl2
Map4k5	Clec2e		Gm14139	B3galt2	Bcl2l1
Marc2	Clint1		Gm15772	B3galt5	Bcl2l14
Mbnl1	Clip1		Gm19434	B3gat2	Bcl6
Mboat1	Clk2-scamp3		Gm19589	B3gnt2	Bcl9
Mbp	Clp1		Gm19710	B3gntl1	Bcor
Mdh1	Clpb		Gm20110	B430319G15Rik	Begain
Mdm1	Clvs1		Gm20139	B4galt1	Bfsp2
Mettl8	Cmc2		Gm21948	B930018H19Rik	Bhlhe41
Mfhas1	Cmklr1		Gm27162	B930092H01Rik	Bicd1
Mgat5	Cmss1		Gm2848	BB014433	Bin2
Milr1	Cmtm6		Gm31763	BB123696	Blcap
Mir142	Cmtm7		Gm32511	BC003965	Blk
Mir181a-1	Cmya5		Gm3716	BC005537	Bmp2
Mir1955	Cnga1		Gm38431	BC006965	Bmp2k
Mir3470a	Cnih4		Gm4013	BC018473	Bmp7
Mir466f-1	Cnot10		Gm4832	BC021785	Bmpr1a
Mir466p	Cnot4		Gm5122	BC021891	Bod1
Mir669a-10	Cnot6l		Gm5129	BC027231	Bptf
Mir669a-11	Cnpy2		Gm53	BC030870	Bre
Mir669a-12	Cnpy4		Gm5441	BC037704	Brf1
Mir669a-4	Cnr2		Gm5468	BC048644	Bri3bp
Mir669a-5	Cntnap5b		Gm5535	BC051142	Brinp1
Mir669a-6	Coa5		Gm6815	BC051537	Brinp3
Mir669a-7	Coa7		Gm7457	BC068281	Brip1
Mir669a-8	Coch		Gm7550	Bach1	Brip1os
Mir669a-9	Coil		Gm8633	Bach2	Brk1
Mir669p-1	Colq		Gm8884	Bahcc1	Bsn
Mir669p-2	Commd8		Gna15	Bambi	Bst1
Mir6989	Copa		Gnpda1	Banp	Btg1
Mir7094-2	Cops5		Got1	Bard1	Btg2
Mir8115	Copz1		Gpatch3	Batf3	Bub1
Mitf	Coro1c		Gpr55	Baz1a	Bub1b
Mmachc	Coro2a		Gpr89	Bbip1	Bzrap1
Moxd1	Coro7		Gprin1	Bbs9	Bzw2
Mpi	Cotl1		Gprin3	Bc1	C030018K13Rik
Mpp6	Cox10		Grap2	Bcas1	C030029H02Rik
Mrpl1	Cox7c		Grb2	Bcas1os2	C130026L21Rik
Mrpl24	Cpa3		Grhl2	Bcas3	C230014O12Rik
Ms4a4b	Cpm		Grtp1	Bcat2	C2cd5
Ms4a4c	Cpsf2		Gsg2	Bcl11b	C530044C16Rik
Ms4a6b	Cracr2a		Gsx1	Bcl2l14	C87436
Msrb3	Cradd		Gtdc1	Bcl6	C87499
Mtss1	Crb2		Gzma	Bcl9	Cab39
Myl12b	Crcp		H2-K2	Bcor	Cables1
Myl6b	Creb1		Haao	Bcorl1	Cacna2d1
Myom1	Crebl2		Haglr	Bdh1	Cacnb3
N4bp2	Crem		Hal	Bdkrb2	Cacng2
N4bp2l2	Crlf2		Hand1	Begain	Cadm2
Nabp1	Crtc2		Hapln1	Bet1	Cadm3
Nbea	Crtc3		Hax1	Bhlhe23	Calca
Nbr1	Crybb1		Hbs1l	Bhlhe41	Calcoco1
Nck1	Crybg3		Hdac4	Bicd1	Caln1
Nck2	Crygn		Heatr5a	Bin2	Camk1d
Nfatc2	Cs		Hecw2	Birc3	Camk1g
Nfia	Csf1		Heg1	Blk	Camk2b
Ngly1	Csk		Hells	Bloc1s6	Camk2d
Nhsl2	Csnk1d		Herc1	Bmp7	Camk2g
Nin	Csnk2b		Herpud1	Bmper	Camk2n1
Nipal1	Csrnp2		Hgf	Bmpr1a	Camsap2
Nme7	Cstad		Hhat	Bod1	Cap1
Nmnat1	Ctcflos		Hhex	Bod1l	Capn12
Nmnat2	Ctif		Hif1a	Bptf	Capn7
Nmt1	Ctla2a		Hint1	Bre	Car10
Nop14	Ctla4		Hirip3	Brf1	Car12
Npas2	Ctnnd1		Hist1h3f	Brinp1	Car8
Nr3c1	Ctse		Hivep2	Brinp3	Car9
Nrip1	Ctu1		Hnrnpa2b1	Brip1	Card11
Nrn1	Cubn		Hnrnpk	Brip1os	Card6
Nrp1	Cuedc1		Hsbp1	Brk1	Carf
Nrros	Cul1		Hsd17b12	Btaf1	Carnmt1
Nsmce1	Cul3		Hspa4	Btbd9	Casc3
Nsmce2	Cwc15		Hunk	Btf3	Cask
Nucb2	Cwc22		Huwe1	Btg1	Casp9
Nudcd1	Cx3cr1		Icmt	Btla	Casr
Nudt13	Cxadr		Icos	Bub1	Cast
Nup107	Cxcl9		Ict1	Bub1b	Catsper2
Nup153	Cxcr4		Id2	Bub3	Cblb
Nup210	Cxcr5		Iffo2	Bzrap1	Cbr1
Obfc1	Cxcr6		Ifngr1	Bzw2	Cbx2
Olfr1507	Cyb561d2		Ifnlr1	C030018K13Rik	Ccbe1
Olfr161	Cyb5r4		Ifrd1	C030029H02Rik	Ccdc101
Olfr524	Cyld		Ift20	C030034L19Rik	Ccdc103
Olfr525	Cyp20a1		Ift46	C130026L21Rik	Ccdc113
Osbpl3	Cyp2r1		Ift74	C130071C03Rik	Ccdc12
P2ry10	Cyth1		Igf1r	C1s2	Ccdc146
P4ha2	Cytip		Igf2r	C230037L18Rik	Ccdc157
Padi2	D030025P21Rik		Igsf5	C2cd3	Ccdc167
Pafah2	D16Ertd472e		Ikzf1	C2cd5	Ccdc3
Pag1	D430041D05Rik		Ikzf3	C330018D20Rik	Ccdc34os
Panx1	D430042O09Rik		Ikzf4	C87499	Ccdc43
Paqr8	D5Ertd579e		Ikzf5	C920006O11Rik	Ccdc47
Parp11	D930007P13Rik		Il12a	Cab39	Ccdc57
Parp8	D930015E06Rik		Il13	Cacna1c	Ccdc6
Pbp2	Daam1		Il17ra	Cacna1d	Ccdc64
Pced1b	Dapk1		Il1r1	Cacna1e	Ccdc68
Pcsk1	Dapl1		Il22	Cacna1g	Ccdc71l
Pdcd1lg2	Dapp1		Il23r	Cacna2d1	Ccdc77
Pde3b	Dars		Il2rb	Cacnb3	Ccdc80
Pde4d	Dclk2		Il4	Cadm2	Ccdc83
Pde7a	Dcps		Il5	Calca	Ccdc85c
Pdlim4	Dcun1d2		Il6ra	Calcoco1	Ccdc88c
Peli1	Ddx21		Il6st	Calm4	Ccdc93
Pex14	Ddx23		Il9r	Caln1	Cckar
Phb	Ddx46		Iltifb	Camk1d	Ccl1
Phf12	Ddx55		Immt	Camk2b	Ccl5
Phf13	Dennd1b		Impa2	Camk2d	Ccnb2
Phf2	Dennd2d		Ino80	Camk2g	Ccnc
Phf21a	Dennd4a		Inpp4b	Camsap2	Ccnd2
Phldb2	Dennd4c		Inpp5d	Camta1	Ccng2
Phlpp1	Dennd5a		Ip6k1	Cap1	Ccni
Pias1	Depdc1b		Ipo5	Capg	Ccnj
Pias2	Depdc5		Iqgap2	Capn12	Ccnjl
Pigc	Derl1		Irak2	Capn5	Ccnk
Pigx	Desi2		Ireb2	Capn7	Ccpg1
Pik3r1	Dffa		Irf2	Capn8	Ccr2
Pik3r5	Dgat2		Irf9	Car10	Ccr6
Pip4k2a	Dgkd		Itch	Car11	Ccr8
Pisd-ps1	Dgkh		Itfg1	Car12	Ccr9
Pitpnc1	Dhdh		Itgae	Car8	Ccsap
Pla2g12b	Dhrs3		Itgb3	Car9	Ccser1
Plac8	Dhrs9		Itgb7	Card11	Cd101
Plcg2	Diap1		Itk	Card6	Cd163l1
Plekhg6	Dimt1		Itpr1	Carf	Cd180
Pnkd	Disc1		Itpr2	Carnmt1	Cd2
Poc1b	Dkk3		Itprip	Casc3	Cd200r4
Poli	Dleu2		Itsn1	Cask	Cd22
Polr1a	Dlg2		Izumo1r	Casp9	Cd226
Polr3gl	Dlg4		Jade1	Casr	Cd244
Ppapdc3	Dnah17		Jak2	Cast	Cd247
Ppcdc	Dnah8		Jdp2	Cblb	Cd27
Ppm1h	Dnajb12		Jpx	Cbln4	Cd28
Ppp1r14d	Dnajc1		Jtb	Cbr3	Cd302
Ppp1r3f	Dnajc15		Jun	Cby1	Cd3d
Ppp3ca	Dnajc27		Kank1	Ccar1	Cd3e
Pprc1	Dnajc5b		Kat6a	Ccbe1	Cd44
Prcc	Dnm1l		Kazn	Ccdc103	Cd47
Prdx6	Dnm2		Kbtbd11	Ccdc108	Cd48
Prex1	Dock10		Kcnd3	Ccdc113	Cd52
Prf1	Dock11		Kcnip1	Ccdc12	Cd53
Prkch	Dock2		Kcnj8	Ccdc121	Cd55
Prkcq	Dock5		Kctd13	Ccdc146	Cd69
Prkcz	Dock8		Kif13a	Ccdc148	Cd7
Prkg1	Dock9		Kif13b	Ccdc155	Cd82
Pros1	Dok6		Kif1bp	Ccdc167	Cd83
Proser3	Dopey2		Kif23	Ccdc180	Cd86
Prpf4b	Dpep2		Kif2c	Ccdc3	Cd9
Prss32	Dpf2		Klf6	Ccdc47	Cdc20b
Psen2	Dph5		Klf7	Ccdc6	Cdc42bpa
Ptdss1	Dpp4		Klhdc4	Ccdc64	Cdc42se2
Ptk2b	Dse		Klk15	Ccdc65	Cdh1
Ptpn1	Dthd1		Klk8	Ccdc68	Cdh11
Ptpn14	Dtnbp1		Klrg1	Ccdc71l	Cdh17
Ptpn22	Dtymk		Krt222	Ccdc74a	Cdh20
Ptprc	Dus2		Krt80	Ccdc77	Cdh23
Pum2	Dus3l		Lamb3	Ccdc80	Cdh5
Pxmp2	Dusp10		Lamp1	Ccdc83	Cdh6
Rab29	Dusp4		Lamtor4	Ccdc85c	Cdh8
Rab39b	Dut		Laptm4a	Ccdc88c	Cdh9
Rabac1	Dydc2		Lck	Ccdc93	Cdhr3
Rabgef1	Dym		Lcp2	Ccl1	Cdk14
Rac2	Dync1i2		Lct	Ccl5	Cdk17
Rad51b	Dynlrb2		Ldlrad4	Ccna2	Cdk18
Rag2	Dynlt1f		Lef1	Ccnb2	Cdk6
Ralbp1	Dyrk2		Leo1	Ccnc	Cds1
Raly	Dyrk3		Lgals1	Ccng2	Cdyl2
Ranbp10	Dzip1		Lgr5	Ccni	Cecr2
Rangap1	E030011O05Rik		Lhfp	Ccnj	Celf2
Rap1b	E230016K23Rik		Lhx2	Ccnjl	Cenpn
Rapgef1	E230029C05Rik		Lig4	Ccnk	Cep120
Rapgef2	E2f7		Lins1	Ccpg1	Cep162
Rapgef4	E2f8		Lipk	Ccpg1os	Cep55
Rasa3	E330021D16Rik		Lipm	Ccr1	Cep68
Rasgrp4	Ebag9		Litaf	Ccr2	Cep85l
Rassf5	Echdc3		Lonp2	Ccr4	Cerk
Rbl1	Ect2l		Lpcat3	Ccr6	Cfap45
Rbm17	Edem1		Lpin1	Ccr7	Cfap46
Rbm33	Edem2		Lrig1	Ccr8	Cggbp1
Rbm7	Edem3		Lrmp	Ccr9	Chac2
Rbms1	Eea1		Lrrc16a	Ccsap	Chd1
Rcan3	Eed		Lrrc38	Cct6a	Chd3
Rere	Eef2kmt		Lrrc6	Cd109	Chd7
Retsat	Efcab12		Lrrc7	Cd2	Chd9
Rexo2	Egfl6		Lrrc8d	Cd226	Chek2
Rfc4	Egln3		Lrrn2	Cd247	Chmp4b
Rfx8	Egr2		Lsm14a	Cd24a	Chordc1
Rgcc	Ehbp1l1		Lsm4	Cd28	Chrm3
Rgs10	Ehd2		Lst1	Cd300lf	Chrna9
Rgs2	Ehd3		Ly6c1	Cd302	Chst10
Rhoh	Eif2ak3		M1ap	Cd37	Chst11
Ric8b	Eif2b4		Mad1l1	Cd3d	Chst15
Rmi2	Eif3b		Mak	Cd3e	Chst3
Rnf125	Eif3d		Mak16	Cd40lg	Chsy3
Rnf216	Eif3j1		Mamstr	Cd44	Churc1
Rnf220	Eif3j2		Man1a	Cd47	Cipc
Rnf44	Eif4a1		Man2a1	Cd48	Cir1
Rnls	Eif4e		Man2a2	Cd52	Cisd1
Rora	Eif4enif1		Manbal	Cd53	Cish
Rpia	Eif4g2		Map10	Cd55	Cit
Rpl11	Elac1		Map2k2	Cd69	Cks2
Rpl34	Elavl1		Map2k5	Cd7	Clasp2
Rpp30	Eldr		Map3k5	Cd82	Clca1
Rpp40	Elf1		Map3k7	Cd83	Clca2
Rps5	Elf4		Map4	Cd86	Cldn34d
Rptor	Ell		Map4k4	Cd8b1	Cldn4
Rras2	Elmo1		Mapk14	Cd9	Cldnd1
Rreb1	Elmo2		Mapkapk2	Cd96	Cldnd2
Runx1	Elmsan1		Mapkapk3	Cdc20b	Clec16a
Runx2	Elovl5		Marc2	Cdc26	Clec2e
S1pr1	Emb		Marcks	Cdc42bpa	Clec2l
Samd11	Emilin2		Mat2a	Cdc42ep3	Clic1
Samhd1	Eml1		Matr3	Cdc7	Clic5
Samsn1	Eml4		Mau2	Cdca7l	Clnk
Satb1	Emp1		Max	Cdh1	Cltc
Sbf2	Emx2		Mbtps1	Cdh13	Clvs1
Scn10a	Endod1		Mcrs1	Cdh17	Cmklr1
Scrib	Enpp6		Mctp2	Cdh20	Cmtm6
Sdccag8	Enthd1		Mdfic	Cdh23	Cmtm8
Sec11c	Eny2		Mdga1	Cdh5	Cndp1
Selp	Eomes		Mdh2	Cdh6	Cnga1
Selplg	Ep300		Me1	Cdh8	Cnksr2
Sema4d	Epas1		Med12l	Cdh9	Cnnm2
Sema4f	Epha7		Med18	Cdhr3	Cnot4
Sep15	Ephb6		Med22	Cdipt	Cnr2
Sephs1	Eps15l1		Megf10	Cdk17	Cntn1
Sept1	Eps8l3		Mettl16	Cdk5rap3	Cntn3
Sept8	Ercc8		Mettl25	Cdk6	Cntn4
Serbp1	Erdr1		Mfap4	Cdkal1	Cntn5
Sergef	Erg		Mfhas1	Cdkn1a	Cntnap2
Serhl	Ergic1		Mfsd8	Cdon	Cntnap5a
Serpinb3c	Erp44		Mgat4a	Cdyl2	Cntnap5b
Serping1	Errfi1		Mgme1	Celf2	Coa5
Sesn3	Esrrb		Micu2	Celf4	Cog7
Setbp1	Ethe1		Mief1	Celsr1	Col14a1
Setmar	Ets1		Milr1	Cenpf	Col15a1
Sf3b1	Etv3		Minos1	Cenpi	Col19a1
Sfrp4	Etv5		Minpp1	Cenpn	Col1a1
Sgip1	Etv6		Mir1195	Cep112	Col23a1
Sgms1	Evi5		Mir142	Cep120	Col25a1
Sh2d1a	Exoc6b		Mir146	Cep128	Col27a1
Sh3bp5	Exosc2		Mir29b-1	Cep162	Col8a1
Sh3kbp1	Extl3		Mir3470a	Cep55	Colq
Sik3	Eya2		Mir3471-1	Cep68	Commd3
Sirt4	Ezh1		Mir466f-1	Cep85	Copz1
Skap1	Ezr		Mir466f-3	Cep85l	Coro7
Skp1a	F12		Mir5133	Cers2	Cotl1
Sla	F2rl1		Mir669a-10	Cfap45	Cox10
Slamf1	F2rl2		Mir669a-11	Cfap46	Cox7a2l
Slamf6	F630206G17Rik		Mir669a-12	Cggbp1	Cox7c
Slc15a1	F730035M05Rik		Mir669a-4	Chac2	Cpa3
Slc25a12	F730043M19Rik		Mir669a-5	Chat	Cpa6
Slc25a23	Faah		Mir669a-6	Chd3	Cpeb4
Slc25a38	Fam101a		Mir669a-7	Chd7	Cpne4
Slc2a3	Fam102a		Mir669a-8	Chd9	Cpsf6
Slc35g1	Fam107b		Mir669a-9	Chek1	Cr2
Slc37a3	Fam110a		Mir669p-1	Chek2	Cracr2a
Slc44a3	Fam111a		Mir669p-2	Chia1	Crb2
Slc4a4	Fam114a1		Mir6989	Chit1	Creb1
Slc6a19os	Fam117a		Mir7094-2	Chl1	Creb3l2
Slc9a9	Fam124b		Mir8115	Chmp4b	Crebl2
Slco3a1	Fam129a		Mkl2	Chordc1	Crlf2
Slfn1	Fam134c		Mknk1	Chrac1	Crnn
Slit3	Fam168a		Mllt3	Chrm3	Crtc3
Smad3	Fam169a		Mlst8	Chrna2	Crybb1
Smad5	Fam169b		Mms22l	Chrna9	Crygn
Smad7	Fam171a1		Mnd1	Chst10	Cs
Smap2	Fam175a		Mob1a	Chst11	Csf1
Smarcal1	Fam175b		Mob1b	Chst15	Csf2
Smim13	Fam179a		Mobp	Chsy3	Csgalnact1
Snai3	Fam180a		Moxd1	Ciita	Csk
Snapc3	Fam185a		Mpc1	Cipc	Csmd1
Snrnp25	Fam188a		Mre11a	Cir1	Csn1s2b
Snrpd3	Fam193a		Mrfap1	Cisd1	Csnk1d
Snx12	Fam19a3		Mrpl37	Cish	Csnk1e
Snx14	Fam204a		Mrps14	Cit	Cst7
Snx31	Fam20a		Mrps27	Cited2	Cstad
Snx9	Fam20b		Msh6	Ciz1	Ctag2
Sox5os3	Fam210a		Msrb2	Clasp1	Ctcflos
Sp100	Fam212a		Mtfp1	Clca2	Ctif
Spag16	Fam213a		Mtss1	Clca3a2	Ctla2a
Spef2	Fam222a		Muc5ac	Cldn10	Ctla4
Spink13	Fam26e		Mum1	Cldn4	Ctnna2
Sppl3	Fam3c		Myadm	Cldnd2	Ctnnb1
Srek1ip1	Fam53b		Myef2	Clec16a	Ctnnbl1
Srgn	Fam53c		Myh3	Clec2e	Ctnnd2
Srpk1	Fam58b		Myh9	Clic1	Ctso
St3gal2	Fam64a		Myl4	Clic4	Ctu1
St6gal1	Fam65b		Myl6b	Clk1	Cul3
St6galnac3	Fam65c		Myo16	Clmn	Cwc15
St8sia1	Fam83h		Myo6	Clmp	Cx3cr1
St8sia4	Fam96a		Myo9a	Clnk	Cxadr
Stat4	Fasl		Mysm1	Clns1a	Cxcl1
Stfa3	Fastkd1		N6amt1	Clspn	Cxcl5
Stk17b	Fbf1		Naa25	Clvs1	Cxcl9
Stk39	Fbl		Naa35	Cmklr1	Cxcr3
Stk40	Fbp1		Naa38	Cmtm5	Cxcr4
Stx1a	Fbxl21		Nabp1	Cmtm6	Cxcr5
Susd1	Fbxl5		Narfl	Cmtm7	Cyld
Susd6	Fbxl8		Nav1	Cmtm8	Cyp3a57
Swap70	Fbxo11		Nbas	Cnga1	Cyp46a1
Syde1	Fbxo28		Ncapg	Cngb3	Cyp4f39
Syt3	Fbxo46		Ncapg2	Cnih3	Cyp7a1
Sytl2	Fbxo48		Ncbp1	Cnot4	Cytip
Tacc1	Fbxo9		Nck2	Cnot6	D030025E07Rik
Tbc1d10a	Fbxw11		Nckap5	Cnpy1	D030025P21Rik
Tbc1d30	Fbxw7		Ncoa3	Cnpy2	D130009I18Rik
Tbc1d8b	Fcgr3		Ncoa4	Cnr2	D16Ertd472e
Tbx6	Fcrla		Ncoa5	Cntn3	D330046F09Rik
Tceal3	Fdps		Ncor2	Cntn4	D430041D05Rik
Tcf12	Fem1a		Ndor1	Cntnap2	D5Ertd579e
Tcf20	Fen1		Ndufa10	Cntnap5a	D630013N20Rik
Tcf3	Fgb		Ndufa11	Cntnap5b	DXBay18
Tcf7	Fgf16		Ndufa7	Coa5	Dab2
Tdrd5	Fhit		Ndufa9	Cobl	Dab2ip
Tdrp	Fhl2		Ndufaf6	Cobll1	Dach1
Tep1	Filip1l		Ndufs5	Cog5	Dancr
Tespa1	Firre		Nedd9	Cog7	Dapk1
Tet3	Fis1		Nek6	Coil	Dapp1
Tex2	Fkbp3		Neurl4	Col19a1	Dars
Tex9	Flcn		Nfatc2	Col22a1	Dazl
Tg	Fli1		Nfe2l2	Col23a1	Dcaf12
Tgfbr1	Fmnl2		Nfil3	Col26a1	Dcaf12l2
Tgfbr2	Fnbp1		Nfkb1	Col27a1	Dcc
Tgfbr3	Fndc5		Nfyc	Col4a3	Dcdc2c
Thada	Fntb		Nhlrc3	Col4a6	Dclk2
Thyn1	Fos		Nkrf	Col8a1	Dcpp3
Tiam1	Fosb		Nktr	Colgalt1	Dcun1d3
Tigit	Foxk1		Nkx1-1	Colgalt2	Ddc
Tlk1	Foxo1		Nkx2-5	Commd3	Ddias
Tmem11	Foxp1		Nlk	Commd8	Ddit4l
Tmem115	Foxp4		Nlrc3	Commd9	Ddx18
Tmem131	Frat1		Nmd3	Cops4	Ddx23
Tmem150b	Frat2		Nmnat1	Copz1	Ddx3x
Tmem154	Frmd4b		Nmnat2	Corin	Ddx43
Tmem160	Fryl		Nmur1	Coro1c	Deb1
Tmem245	Fubp1		Nol11	Coro2a	Dedd2
Tmem258	Furin		Nol4l	Coro7	Def6
Tmem260	Fut8		Nol9	Cotl1	Defa21
Tmem64	Fxyd3		Nop14	Cox10	Defb41
Tmevpg1	Fyb		Npat	Cox20	Dennd1b
Tmsb10	Fyco1		Npm1	Cpa3	Dennd2d
Tnfaip3	Fyn		Nptn	Cpa6	Dennd4a
Tnfaip8	Gabrr3		Nr1h4	Cpeb2	Dennd4c
Tnfrsf10b	Gadd45a		Nrros	Cpeb4	Dennd5a
Tnfrsf26	Galc		Nsd1	Cped1	Depdc1b
Tnik	Galm		Nsmce1	Cpne4	Dffa
Tnrc6b	Galnt1		Nsun3	Cpne8	Dgkd
Tns4	Galnt10		Nucb2	Cpsf2	Dgkg
Tox	Galnt14		Nufip1	Cpsf6	Dgkh
Tox2	Galnt2		Nup107	Cr2	Dhfr
Tpd52	Galnt3		Nup210	Crabp1	Dhrs7
Tpst2	Garnl3		Nup62	Crb2	Dhx36
Traf2	Gas2		Oaf	Crbn	Diap1
Trat1	Gas7		Ofd1	Creb1	Diap3
Trib2	Gatb		Oip5	Creb3l2	Dio2
Trim28	Gatm		Oit3	Crebl2	Dip2a
Trim5	Gatsl2		Olah	Creld1	Dip2c
Trim55	Gbp3		Olfr1378	Crip1	Dirc2
Trim56	Gbp7		Olfr1393	Crlf2	Dis3
Trio	Gcc2		Olfr525	Crlf3	Disc1
Trove2	Gcm1		Orc4	Crls1	Dixdc1
Trp53rkb	Gcnt2		Osbpl3	Crnde	Dkc1
Tspan13	Gcnt4		Osbpl5	Crocc2	Dkk2
Tssc1	Gdpd3		Osbpl8	Crtc2	Dlc1
Ttc3	Gdpd5		Osbpl9	Crtc3	Dlg2
Tulp2	Gem		P2ry1	Crybb1	Dlg4
Txlnb	Gemin6		P2ry2	Crybg3	Dmbt1
Tyrobp	Gfod1		P4htm	Crygn	Dmd
Uap1	Gfpt1		Pabpc2	Cs	Dmgdh
Ubac2	Ggct		Pag1	Csf1	Dmrta1
Ubash3a	Ggps1		Palb2	Csf2	Dmxl2
Ubash3b	Ggta1		Paqr8	Csgalnact1	Dnah17
Ube2d3	Gid4		Paqr9	Csk	Dnah5
Ube2v1	Gimap1		Park7	Csmd1	Dnah6
Ube4a	Gimap3		Parl	Csmd2	Dnah7c
Unc80	Gimap4		Parp11	Csnk1d	Dnajc1
Unk	Gimap9		Pcca	Csnk1e	Dnajc15
Usp3	Gipc1		Pced1b	Csrnp2	Dnajc17
Usp32	Gipc2		Pcmtd1	Csrp1	Dnajc27
Vangl2	Glb1		Pdcd5	Cstad	Dnajc5b
Vav2	Glcci1		Pde10a	Ctag2	Dner
Vmn1r2	Glipr1		Pde4d	Ctcf	Dnm2
Vmn2r96	Glipr2		Pde7a	Ctcflos	Dnmt3a
Vps37b	Glis2		Pde8b	Ctdsp2	Dock10
Vrk1	Glrp1		Peg10	Ctif	Dock2
Wbp1l	Gls		Pex1	Ctla4	Dock3
Wbp2	Gltscr1		Pex7	Ctnna3	Dock5
Wdfy2	Glyctk		Pfkfb2	Ctnnb1	Dopey2
Wdr44	Gm10007		Pfkm	Ctnnd2	Dpep2
Wdr60	Gm10560		Pgm2	Ctr9	Dpf2
Wfdc2	Gm10640		Pgp	Ctso	Dph5
Whsc1l1	Gm10804		Phkb	Cttnbp2	Dpp10
Wisp3	Gm10825		Phldb2	Ctu1	Dpp4
Wnk1	Gm11529		Pigc	Cuedc1	Dpys
Wwox	Gm11978		Pign	Cutc	Dpysl3
Xcr1	Gm12159		Pigr	Cux2	Dscam
Xirp1	Gm12250		Pigx	Cwc15	Dscaml1
Ywhaq	Gm12596		Pik3r5	Cwc22	Dsel
Ywhaz	Gm12603		Pisd-ps1	Cwc27	Dsp
Zak	Gm13031		Pitpnc1	Cxadr	Dthd1
Zbtb38	Gm14005		Pitrm1	Cxcl1	Dtna
Zbtb7a	Gm14164		Piwil4	Cxcl17	Dtymk
Zbtb7b	Gm14496		Pkd1l2	Cxcl9	Dubr
Zc3h12d	Gm14718		Pla2g12b	Cxcr1	Dus2
Zc4h2	Gm15441		Pla2g15	Cxcr3	Dusp10
Zcchc2	Gm16062		Plcl1	Cxcr4	Dusp16
Zcchc8	Gm16157		Plcxd1	Cxcr5	Dusp22
Zcwpw1	Gm16432		Plekha4	Cxcr6	Dusp23
Zdhhc14	Gm16497		Plekhg3	Cyb561d1	Dusp26
Zfand3	Gm16675		Plekhg6	Cyb5a	Dusp4
Zfand6	Gm16793		Plet1	Cyld	Dusp6
Zfp13	Gm16853		Plin3	Cyp1b1	Dym
Zfp148	Gm17296		Plxdc2	Cyp27a1	Dync1i2
Zfp207	Gm17745		Plxnc1	Cyp2b13	Dynlrb2
Zfp217	Gm19557		Pmepa1	Cyp2e1	Dynlt1f
Zfp281	Gm19589		Poc1b	Cyp3a57	Dysf
Zfp300	Gm19705		Poc5	Cyp46a1	Dzip3
Zfp317	Gm20110		Polr1a	Cyp4f39	E030002O03Rik
Zfp36	Gm20139		Polr1c	Cypt15	E030013I19Rik
Zfp456	Gm20604		Polr3gl	Cytip	E030025P04Rik
Zfp536	Gm20750		Pomp	D030025P21Rik	E130006D01Rik
Zfp667	Gm20753		Pomt1	D130040H23Rik	E230029C05Rik
Zfp68	Gm20757		Pou2f1	D16Ertd472e	E2f7
Zfp790	Gm20871		Ppapdc3	D17Wsu92e	E2f8
Zfp953	Gm2447		Ppard	D2hgdh	E330021D16Rik
Zfpm1	Gm27162		Pparg	D5Ertd579e	Ect2l
Zfyve1	Gm2848		Ppm1h	D630013N20Rik	Edem1
Zmat5	Gm29685		Ppp1r12a	D630045J12Rik	Edil3
Znrf1	Gm31763		Ppp1r14d	D7Ertd443e	Ednra
Znrf3	Gm32511		Ppp1r15a	D930015E06Rik	Eea1
Zpbp	Gm35612		Ppp1r3d	DXBay18	Eef1a1
Zranb3	Gm3716		Ppp1r3f	Dab2	Eef2kmt
Zrsr1	Gm382		Ppp1r8	Dach1	Eepd1
Zrsr2	Gm38403		Ppp2r3a	Dad1	Efcab6
Zscan22	Gm4013		Ppp2r5a	Dancr	Efcab9
Zswim2	Gm4251		Ppp2r5c	Dap	Efna5
	Gm4759		Ppp3ca	Dapk1	Efr3b
	Gm5122		Ppp3cc	Dapk2	Egln3
	Gm5127		Prdm1	Dapl1	Egr2
	Gm5129		Prdm8	Dapp1	Egr3
	Gm5134		Prdx1	Dars	Ehd2
	Gm5148		Prdx4	Dcaf12	Ehd3
	Gm6787		Prep	Dcc	Ehf
	Gm6936		Prex1	Dcdc2c	Eif2ak1
	Gm7244		Primpol	Dclk2	Eif2s3x
	Gm7904		Prkce	Dcp2	Eif2s3y
	Gm8096		Prkch	Dcps	Eif3d
	Gm8369		Prkrir	Dctn6	Eif4ebp1
	Gm8817		Prodh	Ddc	Elac2
	Gm9199		Prok2	Ddias	Elavl2
	Gm933		Pros1	Ddost	Elf1
	Gmfb		Proser1	Ddx19a	Elf4
	Gna15		Prr33	Ddx21	Elk3
	Gnal		Prss32	Ddx23	Ell
	Gnao1		Prss54	Ddx3x	Ell2
	Gnas		Psap	Ddx41	Elmo1
	Gne		Psat1	Ddx43	Elmo2
	Gng2		Psmb2	Ddx46	Emb
	Gnptab		Psmb6	Ddx47	Emcn
	Gns		Psmc6	Dedd2	Eml4
	Golt1b		Psmd3	Def8	Emp1
	Got1		Psmd5	Defa21	Emp2
	Gpkow		Pstpip1	Defb41	Emx2
	Gpr132		Ptcd3	Dennd1b	Endov
	Gpr146		Ptgr2	Dennd2d	Enpp6
	Gpr15		Pth	Dennd4a	Ep300
	Gpr155		Ptp4a2	Dennd5a	Epas1
	Gpr174		Ptpn1	Depdc1b	Epb41l3
	Gpr18		Ptpn13	Depdc5	Epha3
	Gpr55		Ptpn22	Derl1	Epha5
	Gpr65		Ptpn4	Dffa	Epha7
	Gpr68		Ptprc	Dgat2	Ephb6
	Gpr89		Ptrh2	Dgkd	Eps15l1
	Gpt2		Puf60	Dgkh	Eps8
	Gramd1b		Pura	Dhfr	Eps8l3
	Gramd3		Qrich1	Dhrs7	Erbb4
	Grap		Rab11fip3	Dhx36	Erc2
	Grap2		Rab11fip4os2	Dhx8	Ercc4
	Grhl3		Rab26os	Diap1	Erdr1
	Grhpr		Rad50	Diap3	Erg
	Grin2d		Rad52	Dio2	Ergic1
	Grip1		Ralgapb	Dio3	Esr1
	Grk4		Raly	Dip2b	Esr2
	Grk5		Ranbp9	Dip2c	Ets1
	Grtp1		Rap1a	Dis3	Etv3
	Gsap		Rap1b	Disc1	Etv5
	Gsg2		Rap1gap2	Dkc1	Etv6
	Gsk3a		Rapgef1	Dlc1	Evi5
	Gspt1		Rapgef3	Dlg2	Exoc6b
	Gstt2		Rasgrp1	Dlg4	Extl3
	Gsx1		Rassf5	Dll1	Ezh1
	Gtf2a1		Raver1	Dmbt1	Ezh2
	Gtf2e2		Rbl1	Dmd	F13a1
	Gtf2h4		Rbl2	Dmgdh	F2rl1
	Gtf2i		Rbm26	Dnaaf3	F2rl2
	Gtf2ird1		Rbm39	Dnah6	F630206G17Rik
	Gtpbp2		Rbm47	Dnah7b	Faf1
	Gtsf1l		Rbm48	Dnah8	Fahd2a
	Gucy2c		Rbms1	Dnaja1	Fam102a
	Gvin1		Rbpj	Dnajc1	Fam105a
	Gzma		Rbpjl	Dnajc15	Fam107b
	Gzmb		Rbsn	Dnajc27	Fam111a
	H2-Ea-ps		Rc3h2	Dnajc5b	Fam114a1
	H2-K2		Rcsd1	Dner	Fam117a
	H2-Q4		Reep3	Dnlz	Fam118b
	H2afy3		Reep4	Dnm1	Fam124b
	Haao		Rere	Dnm1l	Fam134b
	Haus6		Retsat	Dnm2	Fam163a
	Havcr2		Rfc4	Dnmt3a	Fam168b
	Hbp1		Rfesd	Dnpep	Fam169a
	Hbs1l		Rfwd2	Dock1	Fam169b
	Hdac2		Rfx2	Dock10	Fam179a
	Hdac4		Rgs1	Dock2	Fam184a
	Hectd1		Rgs13	Dock5	Fam19a3
	Hectd2		Rgs2	Dock8	Fam19a5
	Hecw2		Ripply1	Dock9	Fam204a
	Heg1		Rln1	Dpep2	Fam20a
	Herc1		Rmi1	Dpf2	Fam20b
	Herc3		Rmi2	Dph5	Fam212a
	Herc4		Rnaset2b	Dph6	Fam213a
	Herpud2		Rnf19b	Dpp4	Fam221a
	Hexim1		Rnf216	Dpt	Fam3c
	Hiat1		Rnf220	Dpyd	Fam43b
	Hif1a		Rnf26	Dpys	Fam46c
	Hint1		Rnf34	Dpysl5	Fam49a
	Hipk2		Rnf4	Drc1	Fam49b
	Hipk3		Rnf6	Dscam	Fam50b
	Hirip3		Rnf8	Dsel	Fam53b
	Hist1h2be		Rnf8-cmtr1	Dst	Fam58b
	Hist2h4		Rnft2	Dtna	Fam64a
	Hivep1		Rnpc3	Dtnbp1	Fam65c
	Hivep2		Rom1	Dtx2	Fam69a
	Hk2		Ropn1	Dtx3	Fam73a
	Hkdc1		Rora	Dtx4	Fam76a
	Hlf		Rorc	Dtymk	Fam83f
	Hmbox1		Rpl10a	Dus3l	Fam83h
	Hmg20a		Rpl11	Dusp10	Fam8a1
	Hmox1		Rpl12	Dusp16	Fam96a
	Hnrnpa3		Rpl14	Dusp2	Fanca
	Hopx		Rpl22	Dusp22	Farsb
	Hrh4		Rpl24	Dusp23	Fastkd3
	Hs3st3b1		Rpl26	Dusp26	Fat2
	Hsd11b1		Rpl3	Dusp27	Faxc
	Hsd17b12		Rpl34	Dusp4	Fbl
	Hsdl2		Rpl35	Dym	Fbln5
	Hspa13		Rpl7a	Dync1i2	Fbn2
	Hsph1		Rpp38	Dynlrb2	Fbp1
	Htr4		Rps15a	Dynlt1f	Fbxl2
	Htra2		Rps19	Dysf	Fbxl8
	Hvcn1		Rps2	Dytn	Fbxo11
	Hyal2		Rps21	Dzip3	Fbxo34
	I730028E13Rik		Rps28	E030013I19Rik	Fbxo8
	Icam2		Rps3a1	E030025P04Rik	Fbxo9
	Ick		Rps6ka2	E130006D01Rik	Fbxw7
	Icos		Rps6ka5	E130307A14Rik	Fbxw8
	Id2		Rptor	E230029C05Rik	Fcgr1
	Ide		Rraga	E2f7	Fcgr2b
	Ifitm10		Rras2	E330017L17Rik	Fcgr3
	Ifitm2		Rreb1	E330021D16Rik	Fcho2
	Ifltd1		Rsph9	Ebf1	Fchsd2
	Ifnar1		Rtkn2	Ebf3	Fcmr
	Ifnar2		Rundc1	Ect2l	Fdps
	Ifng		Runx1	Edem1	Fem1a
	Ifngr1		Runx3	Edil3	Fez1
	Ifngr2		Rwdd1	Edn1	Fgd4
	Ifnlr1		Rxra	Ednra	Fgf10
	Ifrd2		Saal1	Eef2kmt	Fgf12
	Ift20		Sall3	Eepd1	Fgfr1
	Igf1r		Samsn1	Efcab14	Fgfr2
	Igf2bp3		Satb1	Efcab3	Fhit
	Igf2r		Scamp5	Efcab6	Fhl2
	Igsf23		Scaper	Efcab9	Fign
	Igsf8		Scd2	Efr3b	Filip1
	Ikzf1		Scly	Egln3	Fkbp1a
	Ikzf2		Scn10a	Egr3	Fkbp3
	Ikzf3		Scoc	Ehbp1	Fli1
	Ikzf4		Scp2	Ehbp1l1	Flrt2
	Il10		Scpep1	Ehd2	Fmn2
	Il12rb2		Scrg1	Ehd3	Fmnl2
	Il13		Sdf4	Eid2b	Fn1
	Il17ra		Sec14l2	Eif1b	Fnbp1
	Il18r1		Sec23ip	Eif2ak1	Fndc1
	Il18rap		Sec62	Eif2ak3	Fndc3a
	Il1r1		Sec63	Eif2s3y	Fntb
	Il1rl2		Sell	Eif3d	Focad
	Il2		Selp	Eif4a1	Fos
	Il20ra		Sema3f	Eif4e	Foxd3
	Il22		Sema4b	Eif4e3	Foxf1
	Il22ra2		Sema4d	Eif4enif1	Foxg1
	Il23r		Sema4f	Eif4g3	Foxk1
	Il27		Senp1	Elavl2	Foxo1
	Il2ra		Sept7	Eldr	Foxp1
	Il2rb		Serbp1	Elf1	Foxp2
	Il2rg		Sergef	Elf4	Foxp4
	Il6ra		Serping1	Elk3	Fpgs
	Il6st		Sesn3	Ell	Frem1
	Il7r		Setdb1	Ell2	Frg1
	Iltifb		Setdb2	Elmo1	Frmd4a
	Impa2		Sez6	Elmo2	Frmd4b
	Inadl		Sfmbt2	Elovl4	Frzb
	Ing3		Sfrp4	Elovl5	Fshb
	Inhba		Sgip1	Emb	Fshr
	Ino80c		Sgms1	Emcn	Fstl3
	Inpp4a		Sh2d1a	Emilin1	Furin
	Inpp4b		Sh2d1b2	Eml2	Fut8
	Inpp5b		Sh2d2a	Eml4	Fxyd3
	Inpp5d		Sh3bgrl2	Emp1	Fxyd4
	Insig1		Shprh	Emp2	Fyco1
	Ints9		Siah1a	Emx2	Fyn
	Intu		Sim2	En2	Fzd4
	Invs		Sipa1l1	Endov	Fzd7
	Ipcef1		Six2	Enox2	G530011O06Rik
	Ipo5		Six6	Eny2	G630064G18Rik
	Iqgap1		Sla2	Ep300	Gabarap
	Iqgap2		Slbp	Epb41l3	Gabrb1
	Irak2		Slc15a1	Epha3	Gabrb3
	Irak3		Slc15a4	Epha5	Gabrp
	Irf2		Slc16a10	Epha7	Gadd45a
	Irf4		Slc16a3	Ephb6	Gadd45g
	Irf9		Slc24a2	Epn2	Gadl1
	Irg1		Slc25a1	Eps15l1	Galc
	Itga1		Slc25a11	Eps8	Galm
	Itga2		Slc25a19	Eps8l3	Galnt10
	Itga4		Slc25a23	Erap1	Galnt14
	Itgad		Slc25a25	Ercc1	Galnt18
	Itgae		Slc25a38	Ercc4	Galnt2
	Itgam		Slc25a4	Erdr1	Galnt6
	Itgav		Slc26a3	Erg	Galnt9
	Itgax		Slc2a1	Ergic1	Galntl6
	Itgb1		Slc35b4	Errfi1	Gatad2a
	Itgb2		Slc35d2	Erv3	Gatm
	Itgb3		Slc35f5	Esp8	Gatsl2
	Itgb7		Slc38a1	Esr1	Gbe1
	Itk		Slc38a11	Esrrg	Gbp6
	Itm2b		Slc38a8	Esyt2	Gcfc2
	Itm2c		Slc44a3	Ets1	Gclc
	Itpk1		Slc45a1	Etv3	Gcm1
	Itpkb		Slc46a3	Etv5	Gcnt2
	Itpr1		Slc48a1	Eva1c	Gdap1
	Itpr2		Slc4a7	Evi5	Gdap2
	Itprip		Slc7a8	Ewsr1	Gdpd3
	Itsn1		Slc9a9	Exoc6b	Gdpd5
	Jak1		Slco3a1	Exosc9	Gem
	Jak2		Slfn1	Ext1	Gfod1
	Jarid2		Slit3	Extl3	Gfpt1
	Jdp2		Smad3	Eya2	Gfra1
	Jmjd1c		Smad5	Ezh1	Gfra2
	Josd2		Smad7	Ezh2	Ggct
	Jrkl		Smap2	F10	Ggps1
	Jun		Smarca5	F12	Ggt1
	Kansl1		Smarcd2	F13a1	Ggta1
	Kat6a		Smdt1	F2rl1	Ghrhr
	Kat8		Smek2	F2rl2	Gid4
	Katnal1		Smg5	F5	Gimap1
	Kbtbd11		Smg7	F630206G17Rik	Gimap3
	Kbtbd6		Smg9	F730035M05Rik	Gimap4
	Kcna2		Smim11	Faah	Gja8
	Kcna3		Smyd3	Fabp7	Gje1
	Kcng3		Snhg9	Fads1	Glb1
	Kcnip1		Snrpb2	Faf2	Glcci1
	Kcnj16		Snrpd3	Fahd2a	Glis2
	Kcnj8		Snrpg	Faim2	Glra1
	Kcnma1		Snw1	Fam102a	Glrp1
	Kcnn3		Snx14	Fam107b	Gls
	Kctd12b		Snx5	Fam111a	Gltscr1
	Kctd21		Snx9	Fam114a1	Gm10007
	Kdm2b		Sod1	Fam114a2	Gm10248
	Kdm3b		Soga1	Fam117a	Gm10377
	Kdm6b		Sorcs2	Fam120b	Gm10440
	Kdm7a		Sorl1	Fam124b	Gm10560
	Khdrbs1		Sox5os3	Fam129b	Gm10640
	Kidins220		Spag16	Fam160a1	Gm10677
	Kif11		Spata13	Fam168b	Gm10732
	Kif13a		Spdl1	Fam169a	Gm10804
	Kif13b		Spdye4c	Fam169b	Gm10823
	Kif23		Spef2	Fam174a	Gm10857
	Kif2a		Spopl	Fam178b	Gm11944
	Kirrel		Spred2	Fam179a	Gm12108
	Klf2		Sprtn	Fam19a1	Gm12159
	Klf3		Spry2	Fam19a3	Gm12295
	Klf6		Spsb3	Fam19a5	Gm12596
	Klf7		Sptlc1	Fam204a	Gm12603
	Klhdc4		Srcap	Fam20a	Gm12610
	Klhl2		Srd5a3	Fam20b	Gm12633
	Klhl25		Srfbp1	Fam210a	Gm12657
	Klhl6		Srgn	Fam212a	Gm12709
	Klhl9		Srp19	Fam213a	Gm12866
	Klk15		Srpk1	Fam213b	Gm13031
	Klra1		Srpk2	Fam227a	Gm13152
	Klra12		Srsf10	Fam26e	Gm13247
	Klra15		Ssbp1	Fam3c	Gm13490
	Klra2		Ssmem1	Fam43b	Gm13986
	Klra22		Sspo	Fam46a	Gm14005
	Klra5		Ssr1	Fam49a	Gm14023
	Klrb1		St3gal1	Fam49b	Gm14151
	Klrb1-ps1		St3gal2	Fam53b	Gm14164
	Klrc1		St3gal3	Fam58b	Gm14288
	Klrc2		St7	Fam64a	Gm15127
	Klrc3		St8sia1	Fam65b	Gm15386
	Klre1		Stim2	Fam65c	Gm15441
	Klrg1		Stk32c	Fam81a	Gm15679
	Klrk1		Stk38l	Fam83h	Gm15880
	Kmt2a		Stk39	Fam8a1	Gm15941
	Kmt2e		Stk40	Fam96a	Gm16063
	Kpna3		Stom	Fanca	Gm16551
	Krr1		Stpg1	Fancc	Gm1661
	L3mbtl3		Stxbp4	Fancd2	Gm16675
	LOC105242399		Styxl1	Fancd2os	Gm17359
	LOC106557447		Sufu	Fas	Gm17745
	Lactb2		Sugp1	Fasl	Gm17750
	Lamtor2		Sumf2	Fat1	Gm19299
	Laptm5		Supt5	Faxc	Gm19510
	Larp1		Suv39h1	Fbl	Gm19589
	Lars		Sv2c	Fbp1	Gm19689
	Lbh		Swap70	Fbxl12os	Gm19705
	Lbr		Sytl2	Fbxl15	Gm20098
	Lck		Tacc1	Fbxl17	Gm20110
	Lclat1		Taf1d	Fbxl21	Gm20139
	Lcn4		Taf3	Fbxl8	Gm20356
	Lcorl		Tango2	Fbxo33	Gm20604
	Lcp2		Taok3	Fbxo34	Gm20736
	Ldlrad1		Tap2	Fbxo43	Gm20747
	Ldlrad4		Tapbp	Fbxo9	Gm20757
	Lef1		Tardbp	Fbxw11	Gm20806
	Lefty1		Tasp1	Fbxw7	Gm20822
	Leo1		Tbc1d10a	Fbxw8	Gm20823
	Letm1		Tbc1d30	Fcer2a	Gm20826
	Lgals1		Tbc1d7	Fcgr1	Gm20831
	Lgals3		Tbc1d9b	Fcgr2b	Gm20857
	Lgr5		Tbca	Fcgr3	Gm20858
	Lhfp		Tbx21	Fchsd2	Gm20871
	Lhpp		Tcea1	Fdps	Gm20877
	Lifr		Tcf25	Fech	Gm21119
	Lilr4b		Tcf3	Fem1a	Gm21677
	Limd1		Tcf7	Fen1	Gm21708
	Lin28a		Tcf7l2	Fev	Gm21943
	Lin54		Tdrd3	Fez1	Gm2447
	Lingo2		Tec	Fgb	Gm2516
	Lins1		Terf2	Fgd3	Gm26688
	Litaf		Tesc	Fgf10	Gm27162
	Lmnb1		Tespa1	Fgf12	Gm2848
	Lnx2		Tex9	Fgf13	Gm29089
	Lonp2		Tg	Fgf14	Gm29811
	Lpar5		Tgfbr1	Fgfr1	Gm31763
	Lpcat4		Tgfbr2	Fgfr2	Gm32511
	Lpin1		Tgfbr3	Fhit	Gm362
	Lpin2		Tha1	Fhl2	Gm3646
	Lpxn		Thada	Fkbp3	Gm3716
	Lrch1		Thap1	Flcn	Gm38397
	Lrfn3		Thap7	Fli1	Gm38403
	Lrig1		Thsd7b	Flnb	Gm4013
	Lrmp		Tiam1	Flrt2	Gm4736
	Lrpprc		Tigit	Fmn2	Gm4759
	Lrrc3b		Tipin	Fmnl3	Gm4846
	Lrrc6		Tln2	Fnbp1	Gm5083
	Lrrc8d		Tmcc3	Fndc5	Gm5084
	Lsm4		Tmco1	Fntb	Gm5114
	Lsr		Tmem107	Focad	Gm5122
	Lss		Tmem116	Fos	Gm5127
	Ly6a		Tmem132e	Fosb	Gm5129
	Ly6c2		Tmem167b	Foxa1	Gm5134
	Ly6e		Tmem18	Foxc1	Gm5144
	Ly9		Tmem184c	Foxd4	Gm5148
	Lyl1		Tmem189	Foxe1	Gm5150
	Lypd6b		Tmem203	Foxf1	Gm527
	Lyrm9		Tmem209	Foxg1	Gm5441
	Lysmd1		Tmem220	Foxj2	Gm5464
	Lyst		Tmem247	Foxk1	Gm5468
	Lztfl1		Tmem251	Foxn3	Gm5547
	M1ap		Tmem253	Foxo1	Gm5591
	M6pr		Tmem260	Foxp1	Gm5607
	Macf1		Tmem261	Foxp2	Gm5803
	Madd		Tmpo	Foxp4	Gm5833
	Maf		Tmtc4	Fpgs	Gm597
	Mafb		Tnf	Frat1	Gm6116
	Maff		Tnfaip3	Frat2	Gm6249
	Mak16		Tnfaip6	Frem2	Gm6455
	Mamdc2		Tnfrsf10b	Frg1	Gm6524
	Maml2		Tnfrsf17	Frmd4a	Gm6559
	Maml3		Tnfrsf1a	Frmd4b	Gm6583
	Mamstr		Tnfrsf9	Frmd5	Gm6639
	Man1a		Tnfsf11	Frmd7	Gm6792
	Man2b2		Tnip3	Frmpd4	Gm694
	Map2k4		Tnnt3	Frs2	Gm6961
	Map2k5		Tns4	Frzb	Gm7102
	Map2k6		Tnxb	Fshb	Gm7244
	Map3k1		Tomm7	Fshr	Gm7550
	Map3k5		Tox2	Fstl3	Gm7616
	Map4k4		Tpbg	Ftmt	Gm7977
	Map4k5		Tpcn2	Fubp1	Gm8013
	Map7d1		Traf6	Fut8	Gm8096
	Mapk1		Trappc2	Fxyd3	Gm8369
	Mapkapk2		Trat1	Fxyd4	Gm853
	Mapkapk3		Trerf1	Fyco1	Gm8579
	Mapre2		Trex1	Fyn	Gm8817
	Marc2		Trib2	Fzd4	Gm8994
	March10		Trim26	Fzd7	Gm9199
	March3		Trim41	Fzd8	Gm933
	Max		Trim56	Fzd9	Gm9731
	Mbd1		Trio	Fzr1	Gmps
	Mbd2		Troap	G530011O06Rik	Gna15
	Mbnl1		Trp63	G630055G22Rik	Gnaq
	Mboat1		Trpm6	G630064G18Rik	Gnat3
	Mboat2		Tsen2	Gabarap	Gnb4
	Mbp		Tsn	Gabrr3	Gng2
	Mchr1		Tspan14	Gad1os	Gnpda1
	Mcm3		Tspan5	Gadd45a	Gnpda2
	Mctp2		Tspyl1	Gadd45g	Gnptab
	Mcu		Tssc1	Gadl1	Golga5
	Mdh1		Ttc14	Galc	Golgb1
	Mdm1		Ttc21b	Galk2	Golim4
	Me1		Ttc37	Galm	Got1
	Me2		Ttc39b	Galnt1	Got1l1
	Med12l		Ttll1	Galnt10	Got2
	Med23		Ttll11	Galnt14	Gpc5
	Med30		Ttll7	Galnt2	Gpc6
	Megf10		Tube1	Galnt3	Gphn
	Men1		Tubgcp5	Galnt9	Gpr132
	Mertk		U2surp	Galntl6	Gpr146
	Mettl8		Ubac2	Gar1	Gpr18
	Mfhas1		Ube2e2	Garnl3	Gpr26
	Mfsd6		Ube2h	Gas2	Gpr39
	Mgat4a		Ublcp1	Gas7	Gpr55
	Mgat5		Ubr3	Gata2	Gpr65
	Mgea5		Ubr5	Gatad2a	Gpr68
	Mgp		Ubxn11	Gatb	Gpr89
	Mief1		Uggt1	Gatm	Gpt2
	Mier3		Uhrf2	Gatsl2	Gpx6
	Mill2		Ulbp1	Gbe1	Gramd1b
	Milr1		Unc80	Gbx1	Gramd3
	Minpp1		Upf3a	Gcfc2	Grap2
	Mir1195		Uqcrc1	Gclc	Grem2
	Mir1198		Uqcrfs1	Gcm1	Grhl3
	Mir142		Usf1	Gcm2	Grik1
	Mir142b		Usp22	Gcnt2	Grin2d
	Mir146		Usp53	Gdf6	Grip1
	Mir155hg		Usp54	Gdi2	Grk5
	Mir181a-1		Vamp4	Gdnf	Grm7
	Mir1931		Vangl2	Gdpd3	Grtp1
	Mir1945		Vcl	Gdpd5	Gsap
	Mir1950		Vdac3	Gem	Gsdmc3
	Mir1955		Vmac	Gemin2	Gsg1l
	Mir29b-1		Vmn1r4	Gfod1	Gsg2
	Mir466f-1		Vmn2r15	Gfpt1	Gsk3a
	Mir466f-3		Vmp1	Gfpt2	Gstk1
	Mir466p		Vps13b	Gfra2	Gsto2
	Mir467c		Vps53	Ggct	Gsx1
	Mir6364		Vps72	Ggt1	Gtdc1
	Mir6417		Wbp1l	Ggta1	Gtf2e2
	Mir669a-10		Wdr27	Ghrhr	Gtf2h4
	Mir669a-11		Wdr44	Gid4	Gtf2i
	Mir669a-12		Wdr6	Gimap1	Gtpbp2
	Mir669a-4		Wdr60	Gimap4	Gtsf1l
	Mir669a-5		Wdr7	Gje1	Gucy1a2
	Mir669a-6		Wdr73	Glb1	Gucy1b2
	Mir669a-7		Whsc1l1	Glcci1	Gucy2c
	Mir669a-8		Wipi1	Gldc	Guf1
	Mir669a-9		Wnk1	Gli3	Gvin1
	Mir669b		Wnt11	Glipr1	Gzma
	Mir669p-1		Wrap53	Glis2	Gzmf
	Mir669p-2		Wwox	Glod4	H2-Oa
	Mir680-2		Xbp1	Glra1	H2-T24
	Mir684-1		Xcr1	Glra3	H2afy3
	Mir6989		Xirp1	Glrp1	Haao
	Mir7094-2		Xpo6	Gls	Habp2
	Mir7216		Xpr1	Gltscr1	Has1
	Mir7667		Xylt1	Gm10007	Havcr2
	Mir8115		Yap1	Gm10248	Hbb-b2
	Mirt1		Yif1b	Gm10390	Hbb-bt
	Mitf		Yipf3	Gm10494	Hbb-y
	Mkl1		Yod1	Gm10532	Hbs1l
	Mkl2		Ywhab	Gm10560	Hcfc1
	Mllt1		Ywhaq	Gm10640	Hcst
	Mllt3		Zak	Gm10677	Hdac7
	Mllt4		Zbtb16	Gm10684	Hddc2
	Mllt6		Zbtb40	Gm10732	Heatr5a
	Mlph		Zbtb5	Gm10754	Hectd1
	Mlst8		Zc3h12c	Gm10789	Hectd2
	Mmachc		Zc3hav1	Gm10804	Hecw2
	Mme		Zcchc11	Gm10823	Heg1
	Mmp10		Zcchc14	Gm10825	Hemgn
	Mmp27		Zdhhc24	Gm10845	Herc1
	Mnd1		Zeb2	Gm10857	Herc3
	Mob3a		Zfand3	Gm11213	Herpud1
	Mocos		Zfp148	Gm11426	Herpud2
	Mov10		Zfp213	Gm11529	Hgfac
	Mpi		Zfp219	Gm11944	Hhat
	Mppe1		Zfp281	Gm12216	Hif1a
	Mreg		Zfp286	Gm12250	Hint1
	Mrgpre		Zfp319	Gm12295	Hipk3
	Mrgprg		Zfp36	Gm12505	Hist1h2bk
	Mrpl1		Zfp414	Gm12522	Hist1h3f
	Mrpl13		Zfp426	Gm12603	Hist1h4a
	Mrpl16		Zfp53	Gm12610	Hist1h4h
	Mrpl24		Zfp566	Gm12657	Hist3h2ba
	Mrpl34		Zfp648	Gm12830	Hivep1
	Mrpl50		Zfp658	Gm12886	Hivep2
	Mrpl57		Zfp68	Gm13003	Hk1
	Mrps25		Zfp91	Gm13031	Hkdc1
	Mrps31		Zfp91Cntf	Gm1322	Hmbox1
	Ms4a4a		Zfpm1	Gm13293	Hmgb1-rs17
	Ms4a4b		Znhit6	Gm13490	Hmgn3
	Ms4a4c		Znrf1	Gm13629	Hmox1
	Ms4a4d		Zpbp	Gm13986	Hn1
	Ms4a6b		Zrsr1	Gm14005	Hnrnpa2b1
	Ms4a6d		Zswim6	Gm14151	Hnrnpa3
	Msrb3		Zyg11b	Gm14164	Homer1
	Mthfd2l		Zzz3	Gm14288	Hpcal1
	Mthfs			Gm14496	Hpgds
	Mtmr1			Gm14718	Hrh1
	Mtmr7			Gm15386	Hs3st3b1
	Mto1			Gm15441	Hsd11b1
	Mtrr			Gm15663	Hsd17b12
	Mtss1			Gm15679	Hsd3b6
	Muc20			Gm15850	Hspa13
	Mum1			Gm1604b	Hspa4l
	Mybpc1			Gm16063	Hspa9
	Myh10			Gm16157	Hspbp1
	Myh9			Gm16404	Htr2c
	Myl12b			Gm1653	Htr4
	Myl4			Gm16551	Htr6
	Myl6b			Gm16675	Ick
	Myo1b			Gm16793	Icos
	Myo1f			Gm16796	Id2
	Myo6			Gm16853	Iffo2
	Myom1			Gm16897	Ifitm10
	Myrip			Gm1715	Ifitm2
	N4bp1			Gm17296	Ifnar1
	N4bp2			Gm17359	Ifnar2
	N4bp2l2			Gm17745	Ifng
	N6amt1			Gm17750	Ifngr1
	Naa38			Gm17762	Ifngr2
	Nab1			Gm19303	Ifnlr1
	Nabp1			Gm19589	Ifrd1
	Nadk			Gm19689	Ifrd2
	Nalcn			Gm19705	Ift20
	Nbea			Gm20110	Ift88
	Nbn			Gm20139	Igf1
	Nbr1			Gm20356	Igf1r
	Ncbp1			Gm20604	Igf2bp3
	Nck1			Gm20736	Igfbp7
	Nck2			Gm20740	Igsf21
	Ncln			Gm20747	Igsf23
	Ncoa2			Gm20753	Igsf5
	Ncoa3			Gm20754	Igsf8
	Ncs1			Gm20757	Ikzf1
	Ndfip1			Gm20806	Ikzf2
	Ndrg1			Gm20815	Ikzf3
	Ndufa10			Gm20822	Ikzf4
	Ndufa3			Gm20823	Il12b
	Ndufa9			Gm20826	Il13
	Ndufaf6			Gm20831	Il15
	Nebl			Gm20854	Il17ra
	Nefl			Gm20857	Il18r1
	Nek6			Gm20858	Il1b
	Nek7			Gm20871	Il1bos
	Nfatc1			Gm20877	Il1rapl1
	Nfatc2			Gm21119	Il1rapl2
	Nfil3			Gm21677	Il1rl2
	Nfkb1			Gm21708	Il20
	Nfkbib			Gm21943	Il20ra
	Ngly1			Gm2447	Il22
	Nhsl2			Gm2516	Il22ra2
	Nin			Gm27162	Il23r
	Nipal1			Gm2848	Il24
	Nipbl			Gm29089	Il27
	Nisch			Gm29685	Il2ra
	Nkg7			Gm30498	Il2rb
	Nkx1-1			Gm31763	Il4ra
	Nlk			Gm32511	Il5
	Nlrc3			Gm38403	Il6ra
	Nme7			Gm38431	Il6st
	Nmnat1			Gm4013	Il7r
	Nmnat2			Gm4532	Il9r
	Nmt1			Gm4719	Iltifb
	Nmur1			Gm4736	Immp2l
	Noct			Gm4792	Impa2
	Nod1			Gm4814	Impg1
	Nol4l			Gm5083	Incenp
	Nop16			Gm5084	Inhba
	Nos2			Gm5122	Ino80
	Noxa1			Gm5127	Ino80c
	Npbwr1			Gm5129	Inpp4a
	Npc2			Gm5134	Inpp4b
	Nptn			Gm5148	Inpp5b
	Nqo2			Gm5166	Inpp5d
	Nr3c1			Gm527	Ins1
	Nr4a1			Gm5347	Insig1
	Nrd1			Gm5441	Ints2
	Nrde2			Gm5464	Intu
	Nrip1			Gm5468	Ipo5
	Nrn1			Gm5535	Iqch
	Nrp1			Gm5591	Iqgap2
	Nrros			Gm5592	Iqsec1
	Nrsn2			Gm5607	Irak2
	Nsmce1			Gm5803	Irf4
	Nsmce2			Gm5868	Irf9
	Ntsr2			Gm6116	Irg1
	Nub1			Gm6249	Irx5
	Nucb1			Gm6524	Isg20
	Nucb2			Gm6559	Ism1
	Nucks1			Gm6936	Itga11
	Nudcd1			Gm6961	Itga2
	Nudt13			Gm7102	Itga4
	Nudt7			Gm7244	Itgad
	Nup153			Gm7457	Itgae
	Nup210			Gm7550	Itgam
	Nutf2			Gm7616	Itgav
	Nutf2-ps1			Gm7977	Itgax
	Obfc1			Gm8096	Itgb1
	Olfr1504			Gm829	Itgb2
	Olfr1507			Gm853	Itgb3
	Olfr524			Gm8994	Itgb7
	Olfr525			Gm9199	Itih2
	Olfr532			Gm933	Itk
	Olfr94			Gm9731	Itm2b
	Oprm1			Gmpr	Itpk1
	Optn			Gna11	Itpr1
	Orai2			Gna15	Itpr2
	Ormdl3			Gnas	Itprip
	Osbpl3			Gnaz	Itsn1
	Osbpl5			Gnb4	Jag1
	Osbpl8			Gng2	Jak1
	Ostf1			Gng7	Jakmip1
	Otud4			Gnpda1	Jakmip3
	Oxa1l			Gnpda2	Jam3
	Oxr1			Golgb1	Jarid2
	P2rx7			Golt1b	Jazf1
	P2ry10			Gorasp2	Jdp2
	P2ry12			Got1	Jsrp1
	P2ry14			Got2	Jun
	Pabpc1			Gpc5	Kank1
	Padi2			Gpc6	Kansl1l
	Pafah2			Gpd1l	Kat6a
	Pag1			Gpkow	Kat6b
	Pan2			Gpm6b	Kat8
	Panx1			Gpn3	Kazald1
	Paqr8			Gpr132	Kazn
	Paqr9			Gpr137	Kbtbd11
	Pard3			Gpr146	Kbtbd3
	Pard3b			Gpr18	Kcna2
	Parl			Gpr26	Kcna3
	Parp11			Gpr39	Kcnab2
	Parp8			Gpr50	Kcnb2
	Particl			Gpr55	Kcnc1
	Paxip1			Gpr65	Kcnd2
	Pbx3			Gpr89	Kcnd3
	Pcca			Gprin3	Kcng3
	Pced1b			Gpt2	Kcnh7
	Pcm1			Gpx4	Kcnh8
	Pcp4l1			Gramd1b	Kcnip1
	Pdcd1			Gramd3	Kcnip4
	Pdcd1lg2			Gramd4	Kcnj1
	Pdcd4			Grap2	Kcnj10
	Pde11a			Grb2	Kcnj16
	Pde2a			Grem1	Kcnj2
	Pde3b			Grem2	Kcnj3
	Pde4a			Grhl3	Kcnj5
	Pde4b			Gria4	Kcnj8
	Pde4d			Grik3	Kcnq1
	Pde6d			Grin2b	Kctd1
	Pde7a			Grin2d	Kctd13
	Pde8a			Grip1	Kctd14
	Pdia3			Grk4	Kctd20
	Pds5a			Grk5	Kdm2b
	Pecam1			Grm1	Kdm3b
	Pemt			Grtp1	Khdrbs1
	Pex6			Gsap	Khdrbs3
	Pfdn6			Gsg1l	Kif13a
	Pfkfb3			Gsg2	Kif21a
	Pgap1			Gstt2	Kif23
	Pgrmc1			Gstt4	Kif2c
	Phb			Gsx1	Kif5c
	Phf11a			Gtf2e2	Kiz
	Phf12			Gtf3a	Klf12
	Phf13			Gtf3c3	Klf2
	Phf14			Gtpbp2	Klf3
	Phf2			Gtsf1l	Klf4
	Phf21a			Guca2b	Klf6
	Phf23			Gucy1a2	Klf7
	Phf6			Gucy1a3	Klhdc4
	Phf8			Gucy1b2	Klhl1
	Phldb2			Guf1	Klhl2
	Phlpp1			Gvin1	Klhl25
	Phrf1			Gxylt2	Klhl32
	Pias1			Gzma	Klhl40
	Pid1			Gzmn	Klhl5
	Pif1			H13	Klhl6
	Pigc			H2-K2	Klk15
	Pigu			H2-T24	Klra15
	Pigv			H2afy3	Klra22
	Pigx			H3f3b	Klrb1
	Pik3ap1			Haao	Klrb1-ps1
	Pik3cd			Habp2	Klrk1
	Pik3r1			Haglr	Kmt2a
	Pik3r3			Hand2	Kri1
	Pik3r5			Havcr2	Krr1
	Pip5k1b			Hbb-y	Krt222
	Pip5k1c			Hbs1l	Krtap4-2
	Pisd-ps1			Hdac2	Ksr2
	Pitpnc1			Hdac4	Ktn1
	Pkd1l2			Hdac7	L3mbtl3
	Pkp4			Hdac9	L3mbtl4
	Pla2g12b			Hddc2	LOC100040786
	Pla2r1			Hdhd1a	LOC100043315
	Plac8			Hdlbp	LOC105242399
	Plagl1			Hectd1	LOC105245869
	Platr10			Hectd2	Lactb2
	Platr5			Hecw2	Lamc1
	Platr7			Heg1	Laptm5
	Plcg2			Hells	Lars
	Plcl2			Herc1	Lars2
	Plcxd2			Herc3	Lbh
	Plek			Herpud1	Lck
	Plekha1			Herpud2	Lclat1
	Plekha5			Hey1	Lcn2
	Plekhg6			Hhat	Lcn4
	Plet1			Hif1a	Lcorl
	Plin3			Hif1an	Lcp1
	Pls1			Hint1	Lcp2
	Plxdc1			Hipk2	Ldb2
	Plxnc1			Hipk3	Ldlrad1
	Pmm2			Hirip3	Ldlrad4
	Pnkd			Hist1h1c	Lef1
	Pnpla1			Hist1h1t	Lefty1
	Pnpla6			Hist1h2bc	Lemd3
	Poc1a			Hist1h2bk	Letmd1
	Poc1b			Hist1h2bq	Lgals1
	Pofut1			Hist1h2br	Lgals3
	Pogk			Hist1h3d	Lgr5
	Poli			Hist1h3i	Lhcgr
	Polk			Hist1h4a	Lhfp
	Polr1a			Hist1h4f	Lhfpl2
	Polr2i			Hist1h4i	Lhfpl3
	Polr3e			Hist1h4j	Lhpp
	Polr3gl			Hist1h4k	Lhx5
	Pou2af1			Hist3h2a	Lim2
	Pou3f2			Hivep1	Lima1
	Ppa2			Hivep2	Limch1
	Ppapdc3			Hivep3	Limd1
	Ppard			Hk1	Limk2
	Ppcdc			Hkdc1	Lin28b
	Pphln1			Hmbox1	Lin54
	Ppm1h			Hmga2	Lincenc1
	Ppm1l			Hmgb1-rs17	Lingo2
	Ppp1r12a			Hmox1	Lins1
	Ppp1r13b			Hnf4a	Lipf
	Ppp1r14d			Hnf4aos	Liph
	Ppp1r35			Hnf4g	Lipm
	Ppp1r3f			Hnrnpa2b1	Litaf
	Ppp1r8			Hnrnpa3	Lix1
	Ppp1r9b			Hook3	Lmf1
	Ppp2cb			Hotair	Lmx1b
	Ppp2r5c			Hoxd8	Lnpep
	Ppp3ca			Hoxd9	Lonp2
	Ppp3cc			Hpcal1	Lpar5
	Ppp4r1			Hpse	Lpcat3
	Pprc1			Hrh1	Lpin1
	Pptc7			Hs3st3b1	Lpp
	Praf2			Hs3st5	Lppr1
	Prcc			Hsd17b12	Lrfn2
	Prdm1			Hsd17b6	Lrfn3
	Prdm10			Hsd3b6	Lrfn5
	Preb			Hsdl2	Lrig1
	Prep			Hspa2	Lrig2
	Prex1			Hspa4l	Lrig3
	Prf1			Hspd1	Lrmp
	Primpol			Hsph1	Lrp1b
	Prkar2b			Htr2c	Lrpap1
	Prkca			Htr4	Lrpprc
	Prkcb			Htr6	Lrrc38
	Prkch			Htra2	Lrrc3b
	Prkci			Hvcn1	Lrrc4c
	Prkcq			Hyal2	Lrrc52
	Prkcz			Hypk	Lrrc6
	Prkg1			I730028E13Rik	Lrrc8c
	Prkrir			Icam2	Lrrc8d
	Prkx			Ice1	Lrrk1
	Prmt5			Ick	Lrrn1
	Prodh2			Icos	Lrrtm4
	Prok2			Ict1	Lsamp
	Proser3			Id2	Lsm4
	Prpf4b			Id3	Lsr
	Prr3			Iffo2	Lss
	Prr5l			Ifi204	Lvrn
	Prrc2b			Ifitm10	Ly6a
	Prrc2c			Ifitm2	Ly6c1
	Prss16			Ifltd1	Ly6i
	Prune			Ifnar1	Ly86
	Prune2			Ifnar2	Lyl1
	Psap			Ifng	Lyplal1
	Psat1			Ifngr1	Lyrm9
	Psen2			Ifngr2	Lyst
	Psip1			Ifnk	Lyzl1
	Pstk			Ifnlr1	M1ap
	Pstpip1			Ifrd1	Macrod1
	Ptcd3			Ifrd2	Macrod2
	Ptch1			Ift20	Mafb
	Ptdss1			Ift88	Maged2
	Ptgr1			Igbp1b	Magi2
	Ptk2b			Igf1	Mak16
	Ptp4a2			Igf1r	Mal2
	Ptpn1			Igf2bp3	Malat1
	Ptpn2			Igfbp7	Mamdc2
	Ptpn22			Igsf10	Maml2
	Ptprc			Igsf21	Maml3
	Ptprh			Igsf23	Mamld1
	Ptprj			Igsf5	Mamstr
	Ptprk			Igsf8	Man1a
	Ptprv			Ikbke	Man1a2
	Pvr			Ikzf1	Man2a1
	Pvt1			Ikzf2	Man2b1
	Pxk			Ikzf3	Maneal
	Pxmp2			Ikzf4	Mansc4
	Pxn			Ikzf5	Maoa
	Pxylp1			Il13	Map1b
	Qsox1			Il15	Map2k4
	Rab1			Il16	Map2k5
	Rab11fip2			Il17rb	Map2k6
	Rab26os			Il17rd	Map3k1
	Rab27a			Il18r1	Map3k3
	Rab29			Il1b	Map3k5
	Rab37			Il1bos	Map3k7
	Rab39b			Il1rapl1	Map4k4
	Rab42			Il1rapl2	Map4k5
	Rab8a			Il1rl1	Map6
	Rab8b			Il2	Mapk1
	Rabac1			Il22	Mapkapk2
	Rabgap1l			Il22ra2	Mapkapk3
	Rabggta			Il23r	Marc2
	Rac2			Il24	March1
	Rad50			Il27	Mark1
	Rad51b			Il2ra	Masp1
	Rad54l2			Il2rb	Mavs
	Raet1a			Il6ra	Max
	Raet1b			Il6st	Mb21d2
	Raet1c			Il7r	Mbd1
	Rag2			Il9r	Mbnl1
	Ralb			Iltifb	Mbnl3
	Ralbp1			Ilvbl	Mboat1
	Ralgapb			Immp2l	Mbp
	Raly			Impa2	Mbtd1
	Ranbp10			Impg1	Mbtps2
	Rangap1			Incenp	Mc3r
	Rap1a			Ing3	Mchr1
	Rap1b			Inhba	Mcmbp
	Rap1gap2			Inhbb	Mctp2
	Rapgef1			Inip	Mcu
	Rapgef5			Inpp4a	Mdfic
	Rasa1			Inpp4b	Mdga2
	Rasa2			Inpp5a	Mdm1
	Rasa3			Inpp5b	Me1
	Rasgef1a			Inpp5d	Me2
	Rasgrp1			Inpp5f	Mecr
	Rasgrp4			Ins1	Med12l
	Rassf5			Insig1	Med23
	Rbl1			Insr	Med30
	Rbl2			Ints1	Med31
	Rbm12b1			Ints2	Med6
	Rbm17			Ints9	Medag
	Rbm20			Intu	Mef2a
	Rbm33			Ipo5	Mef2d
	Rbm38			Iqca	Megf10
	Rbm41			Iqcg	Megf9
	Rbm43			Iqch	Met
	Rbm47			Iqgap1	Mettl22
	Rbm7			Iqgap2	Mettl8
	Rbms1			Iqsec1	Mex3c
	Rbpj			Iqsec3	Mfap2
	Rcbtb2			Irak2	Mfap4
	Rcsd1			Irak3	Mfhas1
	Rdh1			Irak4	Mfn2
	Rel			Irf2	Mfsd6
	Reps1			Irf8	Mga
	Rere			Irf9	Mgat3
	Ret			Irg1	Mgat5
	Retsat			Irx5	Mgea5
	Rexo2			Ism1	Mgst1
	Rfk			Israa	Mia3
	Rftn1			Itga1	Mief1
	Rfx3			Itga2	Milr1
	Rfx8			Itga3	Minpp1
	Rgs1			Itga9	Mir1187
	Rgs10			Itgae	Mir1195
	Rgs2			Itgav	Mir1198
	Rgs3			Itgb1	Mir125b-2
	Rgs8			Itgb3	Mir142
	Rhbdd3			Itgb7	Mir146
	Rhoh			Itk	Mir150
	Ric1			Itln1	Mir181a-1
	Ric8b			Itm2b	Mir1931
	Rimbp2			Itm2c	Mir1950
	Ripply1			Itpk1	Mir1955
	Rln1			Itpkb	Mir1958
	Rnaseh1			Itpr1	Mir297c
	Rnaseh2c			Itpr2	Mir299b
	Rnasek			Itpr3	Mir29b-1
	Rnf111			Itprip	Mir3098
	Rnf125			Itsn1	Mir30d
	Rnf138			Ivns1abp	Mir3470a
	Rnf144a			Jag1	Mir3470b
	Rnf149			Jagn1	Mir3964
	Rnf19a			Jak1	Mir3968
	Rnf19b			Jakmip2	Mir466
	Rnf216			Jazf1	Mir466f-1
	Rnf220			Jdp2	Mir466f-3
	Rnf44			Josd2	Mir466p
	Rnf6			Jrkl	Mir5098
	Rnft2			Jun	Mir5127
	Rnls			Kank1	Mir6239
	Rora			Kansl1l	Mir6240
	Rpa1			Kat6a	Mir6344
	Rpap2			Kat6b	Mir6347
	Rpgrip1l			Kat8	Mir6354
	Rph3a			Kazald1	Mir6356
	Rph3al			Kazn	Mir6362
	Rpia			Kbtbd11	Mir6370
	Rpl11			Kbtbd3	Mir6372
	Rpl18a			Kbtbd6	Mir6379
	Rpl21			Kbtbd8	Mir6393
	Rpl3			Kcna2	Mir6414
	Rpl35			Kcnab1	Mir6417
	Rpp30			Kcnab2	Mir669a-10
	Rpp38			Kcnb1	Mir669a-11
	Rpp40			Kcnb2	Mir669a-12
	Rps5			Kcnd2	Mir669a-4
	Rps6ka2			Kcnd3	Mir669a-5
	Rptor			Kcnf1	Mir669a-6
	Rras2			Kcng1	Mir669a-7
	Rreb1			Kcng3	Mir669a-8
	Rsbn1l			Kcnh6	Mir669a-9
	Rsg1			Kcnh7	Mir669b
	Rsl1			Kcnh8	Mir669e
	Rsph3a			Kcnip1	Mir669h
	Rsu1			Kcnip4	Mir669m-1
	Rtkn2			Kcnj10	Mir669p-1
	Rtn2			Kcnj16	Mir669p-2
	Runx1			Kcnj2	Mir684-1
	Runx2			Kcnj3	Mir6989
	Runx3			Kcnj6	Mir7094-2
	Rxra			Kcnj8	Mir7216
	S100a10			Kcnk5	Mir7217
	S100a11			Kcnma1	Mir7233
	S1pr1			Kcnn2	Mir7667
	Sag			Kcnn3	Mir7688
	Sall3			Kcnq1	Mir7j
	Samd11			Kctd1	Mir8096
	Samd12			Kctd13	Mir8115
	Samd3			Kctd14	Mir99b
	Samhd1			Kctd15	Mirt1
	Samsn1			Kctd2	Mis18bp1
	Sap30			Kctd21	Mitf
	Sap30l			Kdm3a	Mki67
	Satb1			Kdm3b	Mkrn2os
	Sbf2			Kdm7a	Mllt10
	Scaf1			Kidins220	Mllt3
	Scaf11			Kif13a	Mllt4
	Scamp2			Kif13b	Mllt6
	Scamp3			Kif23	Mlph
	Scd2			Kif2b	Mlst8
	Scg2			Kif2c	Mmachc
	Scg3			Kif3c	Mme
	Scml4			Kifc5b	Mmp1a
	Scn10a			Kirrel	Mmp20
	Scrg1			Kl	Mmp27
	Scrib			Klf12	Mms22l
	Sdccag8			Klf2	Mnda
	Sec11c			Klf3	Mobp
	Sel1l			Klf4	Mocs1
	Selk			Klf6	Mocs2
	Sell			Klf7	Mospd2
	Selp			Klhdc4	Moxd1
	Selplg			Klhl1	Mphosph6
	Sema4b			Klhl18	Mpp2
	Sema4d			Klhl25	Mpp6
	Sema4f			Klhl29	Mppe1
	Sema7a			Klhl3	Mprip
	Senp6			Klhl4	Mrgpra2b
	Sep15			Klhl5	Mrgpre
	Sept1			Klhl6	Mrpl32
	Sept11			Klk15	Mrps11
	Sept8			Klra15	Mrps2
	Sept9			Klra22	Mrps31
	Sepw1			Klrb1-ps1	Mrto4
	Serbp1			Klrb1b	Ms4a4b
	Sergef			Klrk1	Ms4a4c
	Serhl			Kmt2a	Ms4a6b
	Serinc3			Kmt2e	Ms4a6d
	Serp2			Kntc1	Msi2
	Serpinb1b			Kpna3	Msn
	Serpinb3c			Kri1	Msra
	Serpinb6a			Krr1	Msrb3
	Serpinb9			Krt80	Msx1
	Serping1			Krt85	Mtap
	Sesn1			Krtap24-1	Mtch1
	Sesn3			Krtap5-1	Mtmr7
	Setbp1			Ksr2	Mto1
	Setdb1			Ktn1	Mtss1
	Setmar			L3mbtl3	Mturn
	Sfrp4			L3mbtl4	Mtus2
	Sgip1			LOC100040786	Mum1
	Sgk1			LOC100503496	Musk
	Sgms1			LOC100505025	Mxi1
	Sh2b1			LOC105245869	Myadm
	Sh2d1a			LOC666331	Myb
	Sh2d2a			Lama2	Mybbp1a
	Sh3kbp1			Lama3	Myc
	Shc4			Lama4	Myh10
	Siah1a			Lamb1	Myh8
	Sik3			Lamb3	Myh9
	Sim2			Lamc1	Myl12b
	Sipa1l1			Lancl1	Myl4
	Sipa1l3			Laptm4a	Myl6b
	Sirt2			Laptm5	Myo16
	Sirt4			Larp1	Myo18b
	Skap1			Lars2	Myo1d
	Skap2			Lbh	Myo5b
	Ski			Lbr	Myo6
	Skil			Lck	Myom1
	Sla			Lclat1	Myt1l
	Slamf1			Lcn2	N4bp2l1
	Slamf6			Lcn4	N4bp2l2
	Slamf7			Lcorl	N6amt1
	Slbp			Lcp1	Naa15
	Slc12a3			Lcp2	Naa35
	Slc15a1			Ldb2	Nabp1
	Slc15a3			Ldlrad1	Nadk
	Slc16a10			Ldlrad3	Naip2
	Slc22a27			Ldlrad4	Nalcn
	Slc23a2			Ldlrap1	Nav2
	Slc24a2			Lef1	Nbea
	Slc24a5			Lemd3	Nbeal1
	Slc25a19			Leo1	Nbn
	Slc25a23			Lep	Ncald
	Slc25a24			Lgals1	Ncam2
	Slc25a33			Lgals3	Nck1
	Slc25a38			Lgals9	Nck2
	Slc25a43			Lgr5	Nckap5
	Slc27a4			Lgr6	Ncoa2
	Slc29a2			Lgsn	Ncoa3
	Slc2a1			Lhcgr	Ncor2
	Slc2a13			Lhfp	Ncs1
	Slc2a3			Lhfpl3	Ndrg1
	Slc2a8			Lhpp	Ndrg4
	Slc35b4			Lhx5	Ndst3
	Slc35e1			Lhx8	Ndufa9
	Slc35f3			Lhx9	Ndufaf6
	Slc35f5			Lilr4b	Neb
	Slc35g1			Lima1	Nedd4
	Slc36a3			Limch1	Nedd4l
	Slc37a3			Limd1	Nedd9
	Slc38a1			Lin54	Nefl
	Slc38a11			Lincenc1	Nefm
	Slc39a11			Lincred1	Negr1
	Slc44a3			Lingo2	Nek11
	Slc46a3			Lins1	Nek6
	Slc48a1			Lipf	Nek7
	Slc4a4			Lipm	Nell1
	Slc5a10			Litaf	Neto1
	Slc6a19			Lix1	Nf1
	Slc6a19os			Llgl2	Nfatc2
	Slc6a20a			Lmo7	Nfil3
	Slc7a1			Lmx1b	Nfkb1
	Slc7a10			Lnx2	Ngly1
	Slc7a7			Lonp2	Nhsl2
	Slc9a8			Lonrf3	Nin
	Slc9a9			Lpar5	Ninj2
	Slco3a1			Lpcat3	Nipal1
	Slfn1			Lpin1	Nipsnap1
	Slfn10-ps			Lppr1	Nkx2-5
	Slfn2			Lppr3	Nlk
	Smad3			Lrba	Nlrc5
	Smad5			Lrch2	Nlrp2
	Smad7			Lrfn2	Nlrp4g
	Smap2			Lrfn3	Nlrp9b
	Smarcal1			Lrfn5	Nme5
	Smc3			Lrig1	Nme7
	Smg1			Lrig3	Nme8
	Smg9			Lrit1	Nmnat1
	Smim11			Lrmp	Nmnat2
	Smim13			Lrp10	Nmur1
	Smndc1			Lrp1b	Nnmt
	Smpd3			Lrpprc	Noct
	Smpdl3b			Lrrc28	Nol4l
[truncated: 1,777 more rows]
